# Supplementary material for: Enhanced gyrotropic birefringence and natural optical activity on electromagnon resonance in a helimagnet
Source: Nat Commun. 2021 Nov 18;12:6674. doi: 10.1038/s41467-021-26953-x (PMC8602373; doi:10.1038/s41467-021-26953-x)
Supplement: Supplementary file 2 — Source Data [file 41467_2021_26953_MOESM2_ESM.xlsx]

## Sheet: Fig. 1e
Energy (meV)	ep_xx	ep_yy
0.701202	0.199242	0.619825
0.70752	0.193794	0.621198
0.713837	0.1881	0.620576
0.720154	0.182187	0.617965
0.726471	0.176089	0.613393
0.732788	0.169839	0.606912
0.739105	0.163473	0.598597
0.745422	0.157027	0.588541
0.75174	0.15054	0.576859
0.758057	0.144052	0.563678
0.764374	0.1376	0.54914
0.770691	0.131225	0.533397
0.777008	0.124965	0.516604
0.783325	0.11886	0.498924
0.789642	0.112948	0.480516
0.795959	0.107266	0.46154
0.802277	0.101851	0.44215
0.808594	0.0967385	0.422493
0.814911	0.0919627	0.402711
0.821228	0.0875569	0.382936
0.827545	0.0835532	0.363289
0.833862	0.0799822	0.343884
0.840179	0.0768735	0.324822
0.846497	0.0742553	0.306198
0.852814	0.0721547	0.288094
0.859131	0.0705977	0.270584
0.865448	0.0696091	0.253733
0.871765	0.0692128	0.237598
0.878082	0.0694317	0.222227
0.884399	0.0702879	0.207662
0.890717	0.0718027	0.193938
0.897034	0.0739968	0.181084
0.903351	0.0768903	0.169123
0.909668	0.0805029	0.158073
0.915985	0.0848539	0.147946
0.922302	0.0899624	0.138752
0.928619	0.0958473	0.130494
0.934937	0.102528	0.123175
0.941254	0.110023	0.116792
0.947571	0.118352	0.111338
0.953888	0.127535	0.106806
0.960205	0.137592	0.103183
0.966522	0.148544	0.100455
0.972839	0.160413	0.0986052
0.979156	0.173221	0.097614
0.985474	0.186993	0.0974593
0.991791	0.201754	0.0981165
0.998108	0.217531	0.0995587
1.00443	0.234351	0.101756
1.01074	0.252247	0.104677
1.01706	0.27125	0.108288
1.02338	0.291396	0.11255
1.02969	0.312723	0.117425
1.03601	0.335272	0.12287
1.04233	0.359087	0.128842
1.04865	0.384217	0.135292
1.05496	0.410715	0.142173
1.06128	0.438638	0.14943
1.0676	0.468048	0.157012
1.07391	0.499014	0.16486
1.08023	0.53161	0.172918
1.08655	0.565918	0.181124
1.09286	0.602027	0.189419
1.09918	0.640034	0.19774
1.1055	0.680043	0.206024
1.11182	0.722169	0.214208
1.11813	0.766535	0.222232
1.12445	0.813272	0.230034
1.13077	0.862517	0.237555
1.13708	0.914413	0.244739
1.1434	0.9691	0.251532
1.14972	1.02671	0.257884
1.15604	1.08735	0.263748
1.16235	1.15109	0.269081
1.16867	1.2179	0.273843
1.17499	1.28762	0.277995
1.1813	1.35988	0.281498
1.18762	1.43392	0.284309
1.19394	1.50846	0.286373
1.20026	1.58142	0.287623
1.20657	1.64967	0.287965
1.21289	1.70888	0.287285
1.21921	1.75374	0.285455
1.22552	1.77883	0.282366
1.23184	1.78024	0.277979
1.23816	1.75713	0.272369
1.24448	1.71224	0.265726
1.25079	1.65082	0.258313
1.25711	1.5788	0.250395
1.26343	1.5014	0.242201
1.26974	1.42251	0.233902
1.27606	1.34469	0.225619
1.28238	1.26952	0.217434
1.2887	1.19783	0.209404
1.29501	1.13002	0.201566
1.30133	1.06618	0.193948
1.30765	1.00626	0.186572
1.31396	0.950116	0.179451
1.32028	0.897558	0.1726
1.3266	0.848377	0.166027
1.33292	0.802363	0.159742
1.33923	0.759313	0.15375
1.34555	0.719034	0.148055
1.35187	0.681346	0.142662
1.35818	0.646084	0.13757
1.3645	0.613096	0.132782
1.37082	0.582242	0.128294
1.37714	0.553393	0.124106
1.38345	0.526432	0.120212
1.38977	0.501253	0.116607
1.39609	0.477755	0.113286
1.4024	0.45585	0.110241
1.40872	0.435452	0.107463
1.41504	0.416484	0.104944
1.42136	0.398875	0.102672
1.42767	0.38256	0.100637
1.43399	0.367474	0.0988272
1.44031	0.353562	0.0972301
1.44662	0.340768	0.095833
1.45294	0.329043	0.0946224
1.45926	0.318337	0.0935849
1.46558	0.308607	0.0927065
1.47189	0.299808	0.0919731
1.47821	0.2919	0.0913706
1.48453	0.284844	0.0908849
1.49084	0.278603	0.090502
1.49716	0.27314	0.0902081
1.50348	0.268422	0.0899896
1.5098	0.264413	0.0898333
1.51611	0.261083	0.0897267
1.52243	0.258398	0.0896576
1.52875	0.256329	0.0896145
1.53506	0.254844	0.0895867
1.54138	0.253914	0.0895641
1.5477	0.253509	0.0895376
1.55402	0.253601	0.089499
1.56033	0.254161	0.0894411
1.56665	0.255159	0.0893576
1.57297	0.256569	0.0892432
1.57928	0.258362	0.0890938
1.5856	0.26051	0.0889062
1.59192	0.262985	0.0886785
1.59824	0.265761	0.0884095
1.60455	0.26881	0.0880994
1.61087	0.272105	0.0877491
1.61719	0.275619	0.0873606
1.6235	0.279327	0.0869366
1.62982	0.283203	0.0864808
1.63614	0.287221	0.0859976
1.64246	0.291358	0.085492
1.64877	0.295588	0.0849697
1.65509	0.29989	0.0844366
1.66141	0.304242	0.0838994
1.66772	0.308622	0.0833647
1.67404	0.313012	0.0828395
1.68036	0.317392	0.082331
1.68668	0.321747	0.0818462
1.69299	0.326062	0.081392
1.69931	0.330322	0.0809754
1.70563	0.334516	0.0806028
1.71194	0.338635	0.0802804
1.71826	0.34267	0.080014
1.72458	0.346614	0.079809
1.7309	0.350465	0.0796702
1.73721	0.354218	0.0796016
1.74353	0.357874	0.0796068
1.74985	0.361433	0.0796887
1.75616	0.364898	0.0798494
1.76248	0.368272	0.0800902
1.7688	0.37156	0.0804117
1.77512	0.374769	0.0808137
1.78143	0.377904	0.0812953
1.78775	0.380975	0.0818548
1.79407	0.383989	0.0824895
1.80038	0.386954	0.0831963
1.8067	0.389879	0.0839709
1.81302	0.392772	0.0848088
1.81934	0.39564	0.0857044
1.82565	0.398491	0.0866516
1.83197	0.40133	0.0876439
1.83829	0.404164	0.0886738
1.8446	0.406997	0.0897339
1.85092	0.40983	0.0908158
1.85724	0.412665	0.0919112
1.86356	0.415502	0.0930113
1.86987	0.418338	0.0941071
1.87619	0.42117	0.0951896
1.88251	0.423991	0.0962497
1.88882	0.426793	0.0972784
1.89514	0.429567	0.0982667
1.90146	0.4323	0.0992062
1.90778	0.434978	0.100088
1.91409	0.437585	0.100906
1.92041	0.440104	0.101651
1.92673	0.442515	0.102316
1.93304	0.444796	0.102897
1.93936	0.446927	0.103387
1.94568	0.448883	0.103782
1.952	0.450641	0.104079
1.95831	0.452177	0.104274
1.96463	0.453465	0.104367
1.97095	0.454484	0.104355
1.97726	0.455208	0.10424
1.98358	0.455618	0.104021
1.9899	0.455694	0.103703
1.99622	0.455417	0.103286
2.00253	0.454773	0.102776
2.00885	0.45375	0.102176
2.01517	0.45234	0.101493
2.02148	0.450538	0.100732
2.0278	0.448342	0.0998996
2.03412	0.445755	0.0990038
2.04044	0.442784	0.098052
2.04675	0.439438	0.0970523
2.05307	0.435731	0.0960132
2.05939	0.43168	0.0949431
2.0657	0.427304	0.0938508
2.07202	0.422625	0.0927451
2.07834	0.417668	0.0916345
2.08466	0.412459	0.0905276
2.09097	0.407024	0.0894328
2.09729	0.401392	0.0883582
2.10361	0.395589	0.0873115
2.10992	0.389645	0.0863
2.11624	0.383586	0.0853308
2.12256	0.377439	0.0844102
2.12888	0.371229	0.0835444
2.13519	0.364981	0.0827387
2.14151	0.358718	0.081998
2.14783	0.35246	0.0813267
2.15414	0.346227	0.0807284
2.16046	0.340035	0.0802061
2.16678	0.333902	0.0797625
2.1731	0.327839	0.0793993
2.17941	0.321859	0.0791178
2.18573	0.315972	0.0789185
2.19205	0.310187	0.0788015
2.19836	0.304508	0.0787662
2.20468	0.298942	0.0788112
2.211	0.293491	0.0789349
2.21732	0.288157	0.0791349
2.22363	0.282941	0.0794081
2.22995	0.277841	0.0797512
2.23627	0.272856	0.0801602
2.24258	0.267982	0.0806306
2.2489	0.263216	0.0811575
2.25522	0.258552	0.0817357
2.26154	0.253986	0.0823594
2.26785	0.24951	0.0830226
2.27417	0.245119	0.0837188
2.28049	0.240805	0.0844415
2.2868	0.236562	0.0851839
2.29312	0.232381	0.0859388
2.29944	0.228256	0.0866992
2.30576	0.224179	0.0874579
2.31207	0.220143	0.0882077
2.31839	0.216141	0.0889415
2.32471	0.212167	0.0896522
2.33102	0.208215	0.0903331
2.33734	0.204279	0.0909775
2.34366	0.200354	0.091579
2.34998	0.196437	0.0921319
2.35629	0.192524	0.0926305
2.36261	0.188613	0.0930698
2.36893	0.184701	0.0934453
2.37524	0.180787	0.0937529
2.38156	0.176872	0.0939893
2.38788	0.172956	0.0941518
2.3942	0.169041	0.0942383
2.40051	0.165128	0.0942474
2.40683	0.161222	0.0941783
2.41315	0.157324	0.0940311
2.41946	0.153441	0.0938063
2.42578	0.149577	0.0935053
2.4321	0.145737	0.0931301
2.43842	0.141927	0.0926833
2.44473	0.138153	0.0921679
2.45105	0.134422	0.0915878
2.45737	0.13074	0.090947
2.46368	0.127115	0.0902503
2.47	0.123553	0.0895025
2.47632	0.120062	0.0887092
2.48264	0.116647	0.0878757
2.48895	0.113316	0.0870081
2.49527	0.110074	0.0861121
2.50159	0.106929	0.0851939
2.5079	0.103886	0.0842594
2.51422	0.100951	0.0833149
2.52054	0.0981284	0.0823662
2.52686	0.0954233	0.0814192
2.53317	0.0928398	0.0804796
2.53949	0.0903819	0.079553
2.54581	0.0880525	0.0786445
2.55212	0.0858547	0.0777592
2.55844	0.0837903	0.0769018
2.56476	0.0818613	0.0760766
2.57108	0.0800685	0.0752878
2.57739	0.0784125	0.074539
2.58371	0.0768932	0.0738335
2.59003	0.0755101	0.0731744
2.59634	0.0742619	0.0725642
2.60266	0.0731469	0.0720051
2.60898	0.0721629	0.0714989
2.6153	0.0713069	0.0710472
2.62161	0.0705756	0.0706511
2.62793	0.0699652	0.0703111
2.63425	0.0694713	0.0700278
2.64056	0.069089	0.0698013
2.64688	0.0688131	0.0696311
2.6532	0.0686377	0.0695167
2.65952	0.0685568	0.0694572
2.66583	0.0685638	0.0694514
2.67215	0.0686519	0.0694978
2.67847	0.0688139	0.0695948
2.68478	0.0690422	0.0697404
2.6911	0.0693293	0.0699324
2.69742	0.0696672	0.0701685
2.70374	0.070048	0.070446
2.71005	0.0704635	0.0707624
2.71637	0.0709057	0.0711148
2.72269	0.0713663	0.0715001
2.729	0.0718375	0.0719153
2.73532	0.0723113	0.0723573
2.74164	0.07278	0.0728227
2.74796	0.0732363	0.0733083
2.75427	0.0736729	0.0738108
2.76059	0.0740833	0.0743269
2.76691	0.074461	0.0748532
2.77322	0.0748004	0.0753865
2.77954	0.075096	0.0759235
2.78586	0.0753433	0.0764609
2.79218	0.0755381	0.0769957
2.79849	0.0756769	0.0775248
2.80481	0.075757	0.0780452
2.81113	0.0757763	0.0785541
2.81744	0.0757334	0.0790489
2.82376	0.0756274	0.0795269
2.83008	0.0754583	0.0799857
2.8364	0.0752266	0.0804231
2.84271	0.0749337	0.0808368
2.84903	0.0745811	0.081225
2.85535	0.0741714	0.0815859
2.86166	0.0737073	0.0819179
2.86798	0.0731921	0.0822196
2.8743	0.0726296	0.0824896
2.88062	0.0720238	0.0827271
2.88693	0.071379	0.082931
2.89325	0.0706998	0.0831008
2.89957	0.0699909	0.0832358
2.90588	0.0692572	0.0833358
2.9122	0.0685035	0.0834006
2.91852	0.0677347	0.0834303
2.92484	0.0669556	0.0834249
2.93115	0.0661708	0.0833848
2.93747	0.0653851	0.0833106
2.94379	0.0646027	0.0832029
2.9501	0.0638276	0.0830624
2.95642	0.0630639	0.0828901
2.96274	0.062315	0.082687
2.96906	0.0615842	0.0824544
2.97537	0.0608744	0.0821935
2.98169	0.0601882	0.0819058
2.98801	0.0595277	0.0815926
2.99432	0.0588949	0.0812558
3.00064	0.0582913	0.0808969

## Sheet: Fig. 1f
Energy (meV)	eta	theta
0.704956	-0.0648276	0.032728
0.730133	-0.059263	0.0336593
0.75531	-0.0560808	0.0336074
0.780487	-0.0550873	0.0336
0.805664	-0.0558396	0.0343988
0.830841	-0.0577914	0.0364807
0.856018	-0.0604108	0.0400825
0.881195	-0.0632501	0.0452799
0.906372	-0.065969	0.0520693
0.931549	-0.0683258	0.0604379
0.956726	-0.07015	0.0704179
0.981903	-0.0713048	0.0821308
1.00708	-0.0716429	0.0958292
1.03226	-0.0709463	0.111947
1.05743	-0.0688356	0.131174
1.08261	-0.0646047	0.154566
1.10779	-0.0568889	0.183723
1.13297	-0.0429394	0.221015
1.15814	-0.0169442	0.269725
1.18332	0.0339287	0.333141
1.2085	0.13788	0.408071
1.23367	0.344874	0.450726
1.25885	0.607129	0.193648
1.28403	0.467735	-0.219849
1.3092	0.278225	-0.254546
1.33438	0.171861	-0.224454
1.35956	0.11196	-0.190336
1.38474	0.0762957	-0.160983
1.40991	0.0540749	-0.136897
1.43509	0.0398701	-0.117226
1.46027	0.0307711	-0.101093
1.48544	0.0251079	-0.0878199
1.51062	0.0218527	-0.0769273
1.5358	0.0203207	-0.0680862
1.56097	0.0200102	-0.0610728
1.58615	0.0205128	-0.0557271
1.61133	0.0214634	-0.0519136
1.63651	0.0225168	-0.049484
1.66168	0.0233498	-0.0482427
1.68686	0.0236857	-0.0479234
1.71204	0.0233353	-0.0481885
1.73721	0.0222394	-0.0486601
1.76239	0.0204901	-0.0489791
1.78757	0.0183131	-0.0488766
1.81274	0.0160117	-0.0482252
1.83792	0.0138923	-0.0470546
1.8631	0.0121958	-0.0455283
1.88828	0.0110526	-0.0438973
1.91345	0.0104601	-0.0424464
1.93863	0.0102782	-0.0414384
1.96381	0.0102397	-0.0410544
1.98898	0.00998974	-0.0413286
2.01416	0.00916816	-0.0420977
2.03934	0.00753017	-0.0430059
2.06451	0.00505625	-0.0435963
2.08969	0.00197722	-0.0434661
2.11487	-0.00131207	-0.0424005
2.14005	-0.00439492	-0.0404109
2.16522	-0.00694631	-0.037681
2.1904	-0.00877749	-0.0344784
2.21558	-0.00982647	-0.0310817
2.24075	-0.0101268	-0.0277394
2.26593	-0.00977767	-0.0246525
2.29111	-0.0089215	-0.0219693
2.31628	-0.00772773	-0.0197811
2.34146	-0.00637647	-0.0181195
2.36664	-0.00503937	-0.0169553
2.39182	-0.00385843	-0.0162056
2.41699	-0.00292783	-0.0157499
2.44217	-0.00228507	-0.0154543
2.46735	-0.00191459	-0.0151963
2.49252	-0.0017621	-0.0148827
2.5177	-0.00175364	-0.0144588
2.54288	-0.00181341	-0.0139063
2.56805	-0.00187645	-0.0132363
2.59323	-0.0018956	-0.0124792
2.61841	-0.00184396	-0.0116759
2.64359	-0.00171458	-0.0108697
2.66876	-0.0015187	-0.0100999
2.69394	-0.00128287	-0.00939652
2.71912	-0.00104463	-0.00877459
2.74429	-0.000846235	-0.00823056
2.76947	-0.000726083	-0.00774036
2.79465	-0.000708946	-0.00726183
2.81982	-0.000797396	-0.0067423
2.845	-0.000967734	-0.00613052
2.87018	-0.00117279	-0.00538988
2.89536	-0.00135146	-0.00450858
2.92053	-0.001442	-0.00350338
2.94571	-0.00139491	-0.00241639
2.97089	-0.00118206	-0.00130678
2.99606	-0.000800948	-0.000240216
3.02124	-0.000274233	0.00072146

## Sheet: Fig.2a
Energy (meV)	ep_xx 5T	ep_xx 3 T	ep_xx 0 T	ep_yy 5 T	ep_yy 3 T	ep_yy 0 T
0.701202	0.199242	-0.0852948	0.138354	0.619825	0.601304	0.592885
0.70752	0.193794	-0.0947307	0.132363	0.621198	0.595593	0.585056
0.713837	0.1881	-0.103641	0.127844	0.620576	0.588212	0.576092
0.720154	0.182187	-0.111945	0.124757	0.617965	0.579246	0.566078
0.726471	0.176089	-0.119575	0.123066	0.613393	0.568793	0.555105
0.732788	0.169839	-0.126468	0.122733	0.606912	0.556968	0.54327
0.739105	0.163473	-0.132571	0.123725	0.598597	0.543894	0.530677
0.745422	0.157027	-0.13784	0.126009	0.588541	0.529706	0.517432
0.75174	0.15054	-0.142233	0.129556	0.576859	0.514541	0.503643
0.758057	0.144052	-0.145719	0.134337	0.563678	0.498543	0.489417
0.764374	0.1376	-0.148267	0.140324	0.54914	0.481854	0.474863
0.770691	0.131225	-0.149853	0.147493	0.533397	0.464616	0.460084
0.777008	0.124965	-0.150458	0.155818	0.516604	0.446969	0.445181
0.783325	0.11886	-0.150063	0.165276	0.498924	0.429047	0.430251
0.789642	0.112948	-0.148654	0.175846	0.480516	0.410977	0.415385
0.795959	0.107266	-0.146218	0.187505	0.46154	0.392881	0.400671
0.802277	0.101851	-0.142746	0.200233	0.44215	0.374872	0.386187
0.808594	0.0967385	-0.138229	0.21401	0.422493	0.357055	0.372009
0.814911	0.0919627	-0.132658	0.228816	0.402711	0.339526	0.358204
0.821228	0.0875569	-0.126029	0.244631	0.382936	0.322373	0.344833
0.827545	0.0835532	-0.118334	0.261435	0.363289	0.305674	0.331952
0.833862	0.0799822	-0.109568	0.279207	0.343884	0.2895	0.319611
0.840179	0.0768735	-0.0997268	0.297925	0.324822	0.273913	0.307853
0.846497	0.0742553	-0.0888051	0.317569	0.306198	0.258969	0.296715
0.852814	0.0721547	-0.0767977	0.338112	0.288094	0.244714	0.28623
0.859131	0.0705977	-0.0636992	0.359528	0.270584	0.231188	0.276424
0.865448	0.0696091	-0.0495039	0.38179	0.253733	0.218426	0.267321
0.871765	0.0692128	-0.0342056	0.404864	0.237598	0.206455	0.258936
0.878082	0.0694317	-0.0177973	0.428715	0.222227	0.195298	0.251284
0.884399	0.0702879	-0.000271411	0.4533	0.207662	0.184972	0.244371
0.890717	0.0718027	0.0183805	0.478575	0.193938	0.175489	0.238203
0.897034	0.0739968	0.0381678	0.504485	0.181084	0.166856	0.232778
0.903351	0.0768903	0.0591008	0.530968	0.169123	0.159077	0.228094
0.909668	0.0805029	0.0811906	0.557954	0.158073	0.152151	0.224142
0.915985	0.0848539	0.10445	0.585361	0.147946	0.146075	0.220911
0.922302	0.0899624	0.128891	0.613095	0.138752	0.140841	0.218386
0.928619	0.0958473	0.154529	0.641048	0.130494	0.136437	0.216546
0.934937	0.102528	0.181378	0.669096	0.123175	0.13285	0.215368
0.941254	0.110023	0.209455	0.697097	0.116792	0.130063	0.214826
0.947571	0.118352	0.238775	0.72489	0.111338	0.128055	0.214887
0.953888	0.127535	0.269355	0.752293	0.106806	0.126804	0.215516
0.960205	0.137592	0.301212	0.779104	0.103183	0.126284	0.216673
0.966522	0.148544	0.334361	0.805096	0.100455	0.126467	0.218314
0.972839	0.160413	0.368817	0.830024	0.0986052	0.127322	0.220388
0.979156	0.173221	0.404591	0.853622	0.097614	0.128814	0.222842
0.985474	0.186993	0.441693	0.875608	0.0974593	0.130907	0.225618
0.991791	0.201754	0.480126	0.895692	0.0981165	0.133562	0.228654
0.998108	0.217531	0.519885	0.913579	0.0995587	0.136737	0.231883
1.00443	0.234351	0.560958	0.928983	0.101756	0.140386	0.235236
1.01074	0.252247	0.603317	0.941638	0.104677	0.144462	0.238643
1.01706	0.27125	0.646917	0.951308	0.108288	0.148915	0.24203
1.02338	0.291396	0.691687	0.957803	0.11255	0.15369	0.245327
1.02969	0.312723	0.737529	0.960992	0.117425	0.158731	0.248462
1.03601	0.335272	0.7843	0.960808	0.12287	0.163978	0.25137
1.04233	0.359087	0.831807	0.957258	0.128842	0.169369	0.253989
1.04865	0.384217	0.879791	0.950425	0.135292	0.174837	0.256262
1.05496	0.410715	0.927912	0.940463	0.142173	0.180313	0.258141
1.06128	0.438638	0.975731	0.927588	0.14943	0.185722	0.259585
1.0676	0.468048	1.02269	0.912069	0.157012	0.190988	0.26056
1.07391	0.499014	1.0681	0.894213	0.16486	0.196031	0.261041
1.08023	0.53161	1.11113	0.874349	0.172918	0.200764	0.261011
1.08655	0.565918	1.15081	0.852818	0.181124	0.205104	0.260458
1.09286	0.602027	1.18607	0.829953	0.189419	0.208962	0.259379
1.09918	0.640034	1.21577	0.806076	0.19774	0.212256	0.257776
1.1055	0.680043	1.23882	0.781486	0.206024	0.214907	0.255657
1.11182	0.722169	1.25425	0.756456	0.214208	0.216849	0.253035
1.11813	0.766535	1.26139	0.731229	0.222232	0.218034	0.249927
1.12445	0.813272	1.25992	0.706019	0.230034	0.218435	0.246355
1.13077	0.862517	1.24997	0.681007	0.237555	0.218045	0.242344
1.13708	0.914413	1.2321	0.656349	0.244739	0.216884	0.237923
1.1434	0.9691	1.20722	0.632173	0.251532	0.214989	0.233123
1.14972	1.02671	1.17647	0.608585	0.257884	0.212414	0.227978
1.15604	1.08735	1.14109	0.585669	0.263748	0.209219	0.222525
1.16235	1.15109	1.10232	0.563491	0.269081	0.205471	0.216802
1.16867	1.2179	1.06127	0.542101	0.273843	0.201236	0.210848
1.17499	1.28762	1.01891	0.521537	0.277995	0.196577	0.204703
1.1813	1.35988	0.976049	0.501824	0.281498	0.191557	0.198407
1.18762	1.43392	0.933328	0.482978	0.284309	0.186232	0.192
1.19394	1.50846	0.891239	0.465008	0.286373	0.180657	0.185523
1.20026	1.58142	0.850148	0.447915	0.287623	0.174883	0.179013
1.20657	1.64967	0.810319	0.431695	0.287965	0.168959	0.172509
1.21289	1.70888	0.771934	0.41634	0.287285	0.162929	0.166047
1.21921	1.75374	0.735112	0.401838	0.285455	0.156837	0.15966
1.22552	1.77883	0.699922	0.388173	0.282366	0.150725	0.153382
1.23184	1.78024	0.666399	0.375327	0.277979	0.14463	0.147242
1.23816	1.75713	0.634547	0.363282	0.272369	0.138589	0.141269
1.24448	1.71224	0.604355	0.352015	0.265726	0.132637	0.135486
1.25079	1.65082	0.575794	0.341505	0.258313	0.126806	0.129919
1.25711	1.5788	0.548827	0.331726	0.250395	0.121123	0.124585
1.26343	1.5014	0.523411	0.322654	0.242201	0.115617	0.119505
1.26974	1.42251	0.499497	0.314264	0.233902	0.110311	0.114692
1.27606	1.34469	0.477035	0.306529	0.225619	0.105226	0.110161
1.28238	1.26952	0.455973	0.299422	0.217434	0.100383	0.10592
1.2887	1.19783	0.436257	0.292917	0.209404	0.0957963	0.101979
1.29501	1.13002	0.417837	0.286985	0.201566	0.0914809	0.0983439
1.30133	1.06618	0.40066	0.281599	0.193948	0.0874481	0.0950179
1.30765	1.00626	0.384675	0.27673	0.186572	0.0837067	0.0920029
1.31396	0.950116	0.369835	0.272349	0.179451	0.0802635	0.0892987
1.32028	0.897558	0.356089	0.268429	0.1726	0.077123	0.0869031
1.3266	0.848377	0.343393	0.264939	0.166027	0.0742873	0.0848123
1.33292	0.802363	0.331699	0.261852	0.159742	0.0717568	0.0830208
1.33923	0.759313	0.320965	0.259138	0.15375	0.0695298	0.0815213
1.34555	0.719034	0.311147	0.256769	0.148055	0.0676027	0.0803052
1.35187	0.681346	0.302204	0.254715	0.142662	0.0659701	0.0793626
1.35818	0.646084	0.294096	0.252948	0.13757	0.0646251	0.0786821
1.3645	0.613096	0.286783	0.25144	0.132782	0.0635592	0.0782512
1.37082	0.582242	0.280226	0.250162	0.128294	0.0627624	0.0780563
1.37714	0.553393	0.274389	0.249088	0.124106	0.0622234	0.0780828
1.38345	0.526432	0.269235	0.24819	0.120212	0.0619295	0.0783151
1.38977	0.501253	0.264729	0.247443	0.116607	0.0618669	0.078737
1.39609	0.477755	0.260835	0.24682	0.113286	0.0620208	0.0793314
1.4024	0.45585	0.257519	0.246298	0.110241	0.0623755	0.0800806
1.40872	0.435452	0.254749	0.245853	0.107463	0.0629141	0.0809666
1.41504	0.416484	0.25249	0.245463	0.104944	0.0636193	0.0819707
1.42136	0.398875	0.250712	0.245108	0.102672	0.064473	0.0830743
1.42767	0.38256	0.249383	0.244769	0.100637	0.0654566	0.0842584
1.43399	0.367474	0.248472	0.244427	0.0988272	0.066551	0.0855042
1.44031	0.353562	0.247949	0.244068	0.0972301	0.0677368	0.0867928
1.44662	0.340768	0.247784	0.243677	0.095833	0.0689946	0.0881058
1.45294	0.329043	0.247949	0.243243	0.0946224	0.0703049	0.0894251
1.45926	0.318337	0.248415	0.242755	0.0935849	0.0716481	0.0907332
1.46558	0.308607	0.249156	0.242205	0.0927065	0.0730052	0.0920132
1.47189	0.299808	0.250145	0.241589	0.0919731	0.0743573	0.0932492
1.47821	0.2919	0.251356	0.240902	0.0913706	0.0756864	0.094426
1.48453	0.284844	0.252765	0.240143	0.0908849	0.0769747	0.0955297
1.49084	0.278603	0.254349	0.239311	0.090502	0.0782058	0.0965477
1.49716	0.27314	0.256085	0.238411	0.0902081	0.0793641	0.0974685
1.50348	0.268422	0.257951	0.237445	0.0899896	0.0804349	0.0982823
1.5098	0.264413	0.259928	0.236421	0.0898333	0.0814051	0.0989807
1.51611	0.261083	0.261997	0.235346	0.0897267	0.0822629	0.0995569
1.52243	0.258398	0.264141	0.234229	0.0896576	0.0829981	0.100006
1.52875	0.256329	0.266344	0.233081	0.0896145	0.083602	0.100324
1.53506	0.254844	0.268591	0.231914	0.0895867	0.0840676	0.100509
1.54138	0.253914	0.270872	0.230741	0.0895641	0.0843898	0.100562
1.5477	0.253509	0.273173	0.229576	0.0895376	0.0845651	0.100484
1.55402	0.253601	0.275486	0.228433	0.089499	0.0845919	0.100279
1.56033	0.254161	0.277804	0.227327	0.0894411	0.0844705	0.0999502
1.56665	0.255159	0.28012	0.226274	0.0893576	0.0842027	0.0995052
1.57297	0.256569	0.282429	0.225289	0.0892432	0.0837923	0.0989512
1.57928	0.258362	0.284729	0.224388	0.0890938	0.0832446	0.0982971
1.5856	0.26051	0.28702	0.223585	0.0889062	0.0825663	0.0975529
1.59192	0.262985	0.2893	0.222897	0.0886785	0.0817659	0.0967296
1.59824	0.265761	0.291571	0.222338	0.0884095	0.0808528	0.095839
1.60455	0.26881	0.293837	0.221923	0.0880994	0.0798378	0.0948935
1.61087	0.272105	0.296102	0.221664	0.0877491	0.0787326	0.0939062
1.61719	0.275619	0.29837	0.221574	0.0873606	0.0775497	0.0928904
1.6235	0.279327	0.300648	0.221667	0.0869366	0.0763024	0.0918597
1.62982	0.283203	0.302943	0.221953	0.0864808	0.0750044	0.0908279
1.63614	0.287221	0.305263	0.222443	0.0859976	0.0736697	0.0898084
1.64246	0.291358	0.307616	0.223145	0.085492	0.0723127	0.0888149
1.64877	0.295588	0.31001	0.224069	0.0849697	0.0709474	0.0878604
1.65509	0.29989	0.312454	0.225221	0.0844366	0.0695882	0.0869575
1.66141	0.304242	0.314958	0.226608	0.0838994	0.0682488	0.0861184
1.66772	0.308622	0.317529	0.228236	0.0833647	0.0669428	0.0853547
1.67404	0.313012	0.320178	0.230106	0.0828395	0.065683	0.0846772
1.68036	0.317392	0.322913	0.232224	0.082331	0.0644819	0.0840959
1.68668	0.321747	0.325741	0.234589	0.0818462	0.0633511	0.0836199
1.69299	0.326062	0.32867	0.237202	0.081392	0.0623013	0.0832576
1.69931	0.330322	0.331708	0.240062	0.0809754	0.0613426	0.0830161
1.70563	0.334516	0.33486	0.243167	0.0806028	0.060484	0.0829019
1.71194	0.338635	0.338132	0.246513	0.0802804	0.0597335	0.0829203
1.71826	0.34267	0.341529	0.250094	0.080014	0.0590981	0.0830753
1.72458	0.346614	0.345053	0.253904	0.079809	0.0585838	0.0833703
1.7309	0.350465	0.348708	0.257936	0.0796702	0.0581954	0.0838072
1.73721	0.354218	0.352494	0.26218	0.0796016	0.0579368	0.0843871
1.74353	0.357874	0.356413	0.266624	0.0796068	0.0578105	0.0851098
1.74985	0.361433	0.360462	0.271257	0.0796887	0.0578182	0.0859742
1.75616	0.364898	0.364638	0.276066	0.0798494	0.0579603	0.086978
1.76248	0.368272	0.368939	0.281033	0.0800902	0.0582361	0.0881178
1.7688	0.37156	0.373359	0.286143	0.0804117	0.058644	0.0893893
1.77512	0.374769	0.377891	0.291378	0.0808137	0.0591811	0.0907871
1.78143	0.377904	0.382526	0.296716	0.0812953	0.0598436	0.0923047
1.78775	0.380975	0.387255	0.302138	0.0818548	0.0606267	0.0939348
1.79407	0.383989	0.392067	0.30762	0.0824895	0.0615247	0.0956691
1.80038	0.386954	0.396949	0.313138	0.0831963	0.0625308	0.0974985
1.8067	0.389879	0.401887	0.318666	0.0839709	0.0636375	0.099413
1.81302	0.392772	0.406865	0.324179	0.0848088	0.0648363	0.101402
1.81934	0.39564	0.411865	0.329649	0.0857044	0.0661181	0.103454
1.82565	0.398491	0.416869	0.335048	0.0866516	0.0674731	0.105556
1.83197	0.40133	0.421858	0.340347	0.0876439	0.0688908	0.107697
1.83829	0.404164	0.426811	0.345517	0.0886738	0.0703601	0.109863
1.8446	0.406997	0.431704	0.350529	0.0897339	0.0718697	0.11204
1.85092	0.40983	0.436516	0.355354	0.0908158	0.0734075	0.114215
1.85724	0.412665	0.441223	0.359964	0.0919112	0.0749616	0.116375
1.86356	0.415502	0.445799	0.364332	0.0930113	0.0765197	0.118504
1.86987	0.418338	0.450222	0.368432	0.0941071	0.0780692	0.12059
1.87619	0.42117	0.454465	0.37224	0.0951896	0.0795981	0.122618
1.88251	0.423991	0.458505	0.375734	0.0962497	0.081094	0.124576
1.88882	0.426793	0.462318	0.378894	0.0972784	0.0825452	0.126451
1.89514	0.429567	0.46588	0.381703	0.0982667	0.0839401	0.128229
1.90146	0.4323	0.46917	0.384149	0.0992062	0.0852678	0.129901
1.90778	0.434978	0.472167	0.386219	0.100088	0.0865179	0.131454
1.91409	0.437585	0.474853	0.387907	0.100906	0.0876809	0.13288
1.92041	0.440104	0.477209	0.38921	0.101651	0.0887478	0.13417
1.92673	0.442515	0.479223	0.390126	0.102316	0.089711	0.135316
1.93304	0.444796	0.480881	0.390661	0.102897	0.0905635	0.136311
1.93936	0.446927	0.482175	0.390821	0.103387	0.0912996	0.137152
1.94568	0.448883	0.483098	0.390615	0.103782	0.0919147	0.137834
1.952	0.450641	0.483647	0.390058	0.104079	0.0924054	0.138355
1.95831	0.452177	0.48382	0.389164	0.104274	0.0927695	0.138714
1.96463	0.453465	0.483621	0.387953	0.104367	0.0930061	0.138912
1.97095	0.454484	0.483054	0.386443	0.104355	0.0931154	0.13895
1.97726	0.455208	0.482128	0.384658	0.10424	0.093099	0.138831
1.98358	0.455618	0.480851	0.382618	0.104021	0.0929595	0.138561
1.9899	0.455694	0.479237	0.380349	0.103703	0.0927007	0.138144
1.99622	0.455417	0.4773	0.377873	0.103286	0.0923274	0.137588
2.00253	0.454773	0.475057	0.375214	0.102776	0.0918455	0.136899
2.00885	0.45375	0.472523	0.372396	0.102176	0.0912617	0.136087
2.01517	0.45234	0.469719	0.369442	0.101493	0.0905835	0.135159
2.02148	0.450538	0.466662	0.366372	0.100732	0.0898191	0.134128
2.0278	0.448342	0.463373	0.363208	0.0998996	0.0889773	0.133001
2.03412	0.445755	0.45987	0.359968	0.0990038	0.0880674	0.131791
2.04044	0.442784	0.456173	0.35667	0.098052	0.0870991	0.130508
2.04675	0.439438	0.452302	0.35333	0.0970523	0.0860821	0.129163
2.05307	0.435731	0.448274	0.349963	0.0960132	0.0850266	0.127767
2.05939	0.43168	0.444107	0.34658	0.0949431	0.0839425	0.126331
2.0657	0.427304	0.439817	0.343193	0.0938508	0.08284	0.124865
2.07202	0.422625	0.43542	0.33981	0.0927451	0.0817288	0.123381
2.07834	0.417668	0.430931	0.336439	0.0916345	0.0806186	0.121888
2.08466	0.412459	0.426363	0.333085	0.0905276	0.0795188	0.120396
2.09097	0.407024	0.421728	0.329751	0.0894328	0.0784381	0.118913
2.09729	0.401392	0.417036	0.326441	0.0883582	0.0773852	0.117449
2.10361	0.395589	0.412298	0.323155	0.0873115	0.076368	0.116011
2.10992	0.389645	0.407522	0.319892	0.0863	0.075394	0.114607
2.11624	0.383586	0.402716	0.316651	0.0853308	0.0744701	0.113243
2.12256	0.377439	0.397886	0.31343	0.0844102	0.0736024	0.111926
2.12888	0.371229	0.393037	0.310224	0.0835444	0.0727967	0.11066
2.13519	0.364981	0.388175	0.307029	0.0827387	0.0720578	0.10945
2.14151	0.358718	0.383303	0.303839	0.081998	0.0713901	0.1083
2.14783	0.35246	0.378425	0.30065	0.0813267	0.070797	0.107214
2.15414	0.346227	0.373543	0.297455	0.0807284	0.0702817	0.106193
2.16046	0.340035	0.36866	0.294247	0.0802061	0.0698462	0.10524
2.16678	0.333902	0.363777	0.29102	0.0797625	0.0694921	0.104355
2.1731	0.327839	0.358896	0.287767	0.0793993	0.0692203	0.10354
2.17941	0.321859	0.354018	0.284483	0.0791178	0.0690309	0.102794
2.18573	0.315972	0.349144	0.28116	0.0789185	0.0689235	0.102117
2.19205	0.310187	0.344276	0.277794	0.0788015	0.0688971	0.101508
2.19836	0.304508	0.339414	0.274379	0.0787662	0.0689499	0.100964
2.20468	0.298942	0.334559	0.27091	0.0788112	0.0690796	0.100485
2.211	0.293491	0.329713	0.267385	0.0789349	0.0692834	0.100066
2.21732	0.288157	0.324878	0.263799	0.0791349	0.0695579	0.0997054
2.22363	0.282941	0.320053	0.26015	0.0794081	0.0698991	0.0993997
2.22995	0.277841	0.315242	0.256437	0.0797512	0.0703026	0.099145
2.23627	0.272856	0.310445	0.25266	0.0801602	0.0707637	0.0989373
2.24258	0.267982	0.305666	0.248819	0.0806306	0.0712771	0.0987723
2.2489	0.263216	0.300907	0.244915	0.0811575	0.0718371	0.0986455
2.25522	0.258552	0.296169	0.24095	0.0817357	0.0724378	0.0985523
2.26154	0.253986	0.291457	0.236929	0.0823594	0.0730729	0.0984878
2.26785	0.24951	0.286772	0.232854	0.0830226	0.0737361	0.0984471
2.27417	0.245119	0.282118	0.22873	0.0837188	0.0744205	0.0984252
2.28049	0.240805	0.277499	0.224563	0.0844415	0.0751195	0.0984173
2.2868	0.236562	0.272917	0.220359	0.0851839	0.0758262	0.0984183
2.29312	0.232381	0.268377	0.216125	0.0859388	0.0765336	0.0984233
2.29944	0.228256	0.263881	0.211867	0.0866992	0.0772348	0.0984278
2.30576	0.224179	0.259434	0.207593	0.0874579	0.077923	0.0984269
2.31207	0.220143	0.255039	0.20331	0.0882077	0.0785917	0.0984164
2.31839	0.216141	0.250699	0.199028	0.0889415	0.0792342	0.0983919
2.32471	0.212167	0.246418	0.194753	0.0896522	0.0798443	0.0983497
2.33102	0.208215	0.2422	0.190494	0.0903331	0.0804162	0.0982859
2.33734	0.204279	0.238048	0.186259	0.0909775	0.0809443	0.0981973
2.34366	0.200354	0.233964	0.182056	0.091579	0.0814234	0.0980808
2.34998	0.196437	0.229952	0.177893	0.0921319	0.0818489	0.0979337
2.35629	0.192524	0.226015	0.173776	0.0926305	0.0822164	0.0977538
2.36261	0.188613	0.222154	0.169714	0.0930698	0.0825224	0.097539
2.36893	0.184701	0.218373	0.165712	0.0934453	0.0827637	0.0972879
2.37524	0.180787	0.214672	0.161778	0.0937529	0.0829379	0.0969991
2.38156	0.176872	0.211054	0.157917	0.0939893	0.0830429	0.0966721
2.38788	0.172956	0.20752	0.154134	0.0941518	0.0830775	0.0963063
2.3942	0.169041	0.204071	0.150435	0.0942383	0.0830409	0.0959018
2.40051	0.165128	0.200709	0.146825	0.0942474	0.0829333	0.0954588
2.40683	0.161222	0.197432	0.143306	0.0941783	0.0827549	0.094978
2.41315	0.157324	0.194243	0.139883	0.0940311	0.0825072	0.0944605
2.41946	0.153441	0.19114	0.136558	0.0938063	0.0821916	0.0939076
2.42578	0.149577	0.188123	0.133334	0.0935053	0.0818106	0.0933209
2.4321	0.145737	0.185192	0.130212	0.0931301	0.0813668	0.0927022
2.43842	0.141927	0.182346	0.127194	0.0926833	0.0808635	0.0920536
2.44473	0.138153	0.179584	0.124281	0.0921679	0.0803043	0.0913775
2.45105	0.134422	0.176905	0.121472	0.0915878	0.0796934	0.0906763
2.45737	0.13074	0.174307	0.118769	0.090947	0.079035	0.0899527
2.46368	0.127115	0.171789	0.11617	0.0902503	0.0783339	0.0892094
2.47	0.123553	0.169349	0.113675	0.0895025	0.0775949	0.0884492
2.47632	0.120062	0.166985	0.111282	0.0887092	0.0768231	0.087675
2.48264	0.116647	0.164695	0.108989	0.0878757	0.0760237	0.0868898
2.48895	0.113316	0.162477	0.106795	0.0870081	0.075202	0.0860966
2.49527	0.110074	0.16033	0.104697	0.0861121	0.0743631	0.0852983
2.50159	0.106929	0.15825	0.102693	0.0851939	0.0735126	0.0844978
2.5079	0.103886	0.156236	0.10078	0.0842594	0.0726555	0.0836979
2.51422	0.100951	0.154286	0.0989555	0.0833149	0.0717969	0.0829015
2.52054	0.0981284	0.152398	0.0972156	0.0823662	0.0709419	0.0821113
2.52686	0.0954233	0.15057	0.0955575	0.0814192	0.0700953	0.0813299
2.53317	0.0928398	0.1488	0.0939779	0.0804796	0.0692616	0.0805597
2.53949	0.0903819	0.147086	0.0924732	0.079553	0.0684454	0.0798032
2.54581	0.0880525	0.145427	0.0910401	0.0786445	0.0676506	0.0790626
2.55212	0.0858547	0.143821	0.0896753	0.0777592	0.0668812	0.07834
2.55844	0.0837903	0.142267	0.0883752	0.0769018	0.0661407	0.0776373
2.56476	0.0818613	0.140764	0.0871366	0.0760766	0.0654325	0.0769566
2.57108	0.0800685	0.139311	0.0859563	0.0752878	0.0647595	0.0762993
2.57739	0.0784125	0.137907	0.0848311	0.074539	0.0641245	0.0756672
2.58371	0.0768932	0.136551	0.083758	0.0738335	0.0635297	0.0750616
2.59003	0.0755101	0.135243	0.0827343	0.0731744	0.0629772	0.0744838
2.59634	0.0742619	0.133983	0.0817572	0.0725642	0.0624688	0.0739349
2.60266	0.0731469	0.132771	0.0808243	0.0720051	0.0620059	0.073416
2.60898	0.0721629	0.131607	0.0799334	0.0714989	0.0615897	0.072928
2.6153	0.0713069	0.130491	0.0790825	0.0710472	0.0612209	0.0724717
2.62161	0.0705756	0.129423	0.0782696	0.0706511	0.0609002	0.0720477
2.62793	0.0699652	0.128404	0.0774933	0.0703111	0.0606278	0.0716566
2.63425	0.0694713	0.127435	0.0767521	0.0700278	0.0604038	0.0712988
2.64056	0.069089	0.126516	0.076045	0.0698013	0.0602278	0.0709748
2.64688	0.0688131	0.125648	0.075371	0.0696311	0.0600996	0.0706848
2.6532	0.0686377	0.124831	0.0747294	0.0695167	0.0600182	0.070429
2.65952	0.0685568	0.124068	0.0741197	0.0694572	0.059983	0.0702074
2.66583	0.0685638	0.123358	0.0735415	0.0694514	0.0599927	0.0700202
2.67215	0.0686519	0.122702	0.0729948	0.0694978	0.0600461	0.0698673
2.67847	0.0688139	0.122101	0.0724794	0.0695948	0.0601418	0.0697485
2.68478	0.0690422	0.121556	0.0719954	0.0697404	0.0602781	0.0696636
2.6911	0.0693293	0.121067	0.0715431	0.0699324	0.0604533	0.0696124
2.69742	0.0696672	0.120635	0.0711227	0.0701685	0.0606655	0.0695946
2.70374	0.070048	0.120259	0.0707346	0.070446	0.0609129	0.0696098
2.71005	0.0704635	0.119941	0.0703791	0.0707624	0.0611932	0.0696574
2.71637	0.0709057	0.11968	0.0700565	0.0711148	0.0615044	0.0697369
2.72269	0.0713663	0.119475	0.0697671	0.0715001	0.0618442	0.0698478
2.729	0.0718375	0.119326	0.0695112	0.0719153	0.0622103	0.0699893
2.73532	0.0723113	0.119233	0.069289	0.0723573	0.0626003	0.0701606
2.74164	0.07278	0.119194	0.0691004	0.0728227	0.063012	0.070361
2.74796	0.0732363	0.119208	0.0689455	0.0733083	0.0634428	0.0705895
2.75427	0.0736729	0.119272	0.0688239	0.0738108	0.0638904	0.070845
2.76059	0.0740833	0.119386	0.0687353	0.0743269	0.0643522	0.0711264
2.76691	0.074461	0.119547	0.0686791	0.0748532	0.0648259	0.0714327
2.77322	0.0748004	0.119752	0.0686543	0.0753865	0.0653089	0.0717623
2.77954	0.075096	0.119999	0.0686599	0.0759235	0.065799	0.072114
2.78586	0.0753433	0.120283	0.0686947	0.0764609	0.0662935	0.0724862
2.79218	0.0755381	0.120603	0.068757	0.0769957	0.0667903	0.0728773
2.79849	0.0756769	0.120952	0.0688449	0.0775248	0.0672868	0.0732856
2.80481	0.075757	0.121329	0.0689565	0.0780452	0.0677809	0.0737093
2.81113	0.0757763	0.121727	0.0690893	0.0785541	0.0682701	0.0741464
2.81744	0.0757334	0.122144	0.0692406	0.0790489	0.0687523	0.0745949
2.82376	0.0756274	0.122572	0.0694077	0.0795269	0.0692254	0.0750525
2.83008	0.0754583	0.123008	0.0695873	0.0799857	0.0696871	0.0755172
2.8364	0.0752266	0.123447	0.069776	0.0804231	0.0701355	0.0759864
2.84271	0.0749337	0.123882	0.0699704	0.0808368	0.0705686	0.0764577
2.84903	0.0745811	0.124309	0.0701665	0.081225	0.0709844	0.0769287
2.85535	0.0741714	0.124721	0.0703604	0.0815859	0.0713812	0.0773966
2.86166	0.0737073	0.125114	0.0705481	0.0819179	0.0717571	0.0778588
2.86798	0.0731921	0.125482	0.0707253	0.0822196	0.0721106	0.0783126
2.8743	0.0726296	0.125819	0.0708878	0.0824896	0.0724399	0.0787552
2.88062	0.0720238	0.126121	0.0710312	0.0827271	0.0727437	0.0791837
2.88693	0.071379	0.126382	0.0711512	0.082931	0.0730206	0.0795954
2.89325	0.0706998	0.126598	0.0712436	0.0831008	0.0732693	0.0799875
2.89957	0.0699909	0.126763	0.0713043	0.0832358	0.0734887	0.0803572
2.90588	0.0692572	0.126875	0.0713292	0.0833358	0.0736777	0.0807018
2.9122	0.0685035	0.126929	0.0713144	0.0834006	0.0738353	0.0810187
2.91852	0.0677347	0.126923	0.0712566	0.0834303	0.0739609	0.0813052
2.92484	0.0669556	0.126853	0.0711523	0.0834249	0.0740538	0.081559
2.93115	0.0661708	0.126718	0.0709986	0.0833848	0.0741134	0.0817778
2.93747	0.0653851	0.126516	0.070793	0.0833106	0.0741394	0.0819595
2.94379	0.0646027	0.126247	0.0705333	0.0832029	0.0741316	0.0821022
2.9501	0.0638276	0.125909	0.0702178	0.0830624	0.07409	0.0822042
2.95642	0.0630639	0.125504	0.0698455	0.0828901	0.0740145	0.082264
2.96274	0.062315	0.125032	0.0694155	0.082687	0.0739056	0.0822804
2.96906	0.0615842	0.124495	0.0689277	0.0824544	0.0737636	0.0822526
2.97537	0.0608744	0.123896	0.0683826	0.0821935	0.0735891	0.0821799
2.98169	0.0601882	0.123236	0.0677811	0.0819058	0.0733829	0.0820619
2.98801	0.0595277	0.122521	0.0671249	0.0815926	0.0731459	0.0818989
2.99432	0.0588949	0.121753	0.0664158	0.0812558	0.0728793	0.081691
3.00064	0.0582913	0.120937	0.0656567	0.0808969	0.0725843	0.081439

## Sheet: Fig. 2b
Energy (meV)	Re[ep_xy^S], +M	Re[ep_xy^S], -M	Im[ep_xy^S], +M	Im[ep_xy^S], -M
0.701202	0.0291063	-0.0550194	0.00769238	0.00681633
0.70752	0.0289644	-0.0543973	0.00719508	0.00542923
0.713837	0.0289382	-0.0537113	0.00666409	0.00418492
0.720154	0.0290265	-0.0529784	0.00611365	0.00308639
0.726471	0.029227	-0.0522161	0.00555725	0.00213453
0.732788	0.0295358	-0.0514415	0.00500757	0.0013281
0.739105	0.0299479	-0.0506712	0.00447621	0.000663858
0.745422	0.0304572	-0.0499211	0.00397363	0.000136634
0.75174	0.031057	-0.049206	0.00350905	-0.000260482
0.758057	0.0317396	-0.0485393	0.00309036	-0.000535924
0.764374	0.0324974	-0.0479332	0.00272416	-0.000699403
0.770691	0.0333224	-0.047398	0.00241576	-0.00076165
0.777008	0.0342065	-0.0469428	0.00216924	-0.000734138
0.783325	0.035142	-0.0465747	0.00198754	-0.000628826
0.789642	0.0361214	-0.0462994	0.0018726	-0.000457906
0.795959	0.0371377	-0.0461209	0.00182542	-0.000233579
0.802277	0.0381844	-0.0460419	0.00184625	3.2137e-05
0.808594	0.0392555	-0.0460638	0.0019347	0.000327576
0.814911	0.0403457	-0.0461866	0.00208986	0.000641555
0.821228	0.0414503	-0.0464096	0.00231046	0.000963468
0.827545	0.0425653	-0.0467311	0.00259494	0.00128336
0.833862	0.0436872	-0.0471485	0.00294159	0.00159197
0.840179	0.0448131	-0.0476588	0.00334863	0.00188074
0.846497	0.0459407	-0.0482585	0.00381431	0.00214182
0.852814	0.0470681	-0.0489438	0.00433692	0.00236806
0.859131	0.0481938	-0.0497104	0.00491495	0.00255295
0.865448	0.0493168	-0.050554	0.00554701	0.00269059
0.871765	0.0504363	-0.0514703	0.006232	0.00277568
0.878082	0.0515521	-0.0524549	0.00696902	0.00280341
0.884399	0.0526637	-0.0535032	0.0077575	0.00276944
0.890717	0.0537713	-0.054611	0.00859714	0.00266983
0.897034	0.0548749	-0.055774	0.00948796	0.00250101
0.903351	0.0559747	-0.0569879	0.0104303	0.00225968
0.909668	0.0570711	-0.0582487	0.0114248	0.00194281
0.915985	0.0581643	-0.0595525	0.0124725	0.00154757
0.922302	0.0592546	-0.0608954	0.0135747	0.00107124
0.928619	0.0603422	-0.0622737	0.0147331	0.000511265
0.934937	0.0614272	-0.0636839	0.0159497	-0.000134897
0.941254	0.0625096	-0.0651224	0.0172268	-0.00086974
0.947571	0.0635893	-0.0665857	0.0185672	-0.00169578
0.953888	0.0646658	-0.0680706	0.0199737	-0.00261556
0.960205	0.0657387	-0.0695737	0.0214498	-0.00363175
0.966522	0.066807	-0.0710915	0.0229991	-0.00474707
0.972839	0.0678696	-0.0726209	0.0246257	-0.00596441
0.979156	0.0689251	-0.0741583	0.0263338	-0.00728685
0.985474	0.0699714	-0.0757003	0.0281282	-0.00871761
0.991791	0.0710065	-0.0772432	0.0300138	-0.0102602
0.998108	0.0720273	-0.0787832	0.0319959	-0.0119182
1.00443	0.0730308	-0.0803163	0.0340802	-0.0136957
1.01074	0.0740129	-0.0818381	0.0362726	-0.0155968
1.01706	0.0749692	-0.0833441	0.0385794	-0.0176261
1.02338	0.0758943	-0.084829	0.0410071	-0.0197885
1.02969	0.0767823	-0.0862876	0.0435626	-0.022089
1.03601	0.0776263	-0.0877137	0.0462529	-0.0245333
1.04233	0.0784183	-0.0891006	0.0490855	-0.027127
1.04865	0.0791494	-0.0904409	0.0520679	-0.0298765
1.05496	0.0798095	-0.0917265	0.0552079	-0.0327881
1.06128	0.0803871	-0.0929481	0.0585134	-0.0358689
1.0676	0.0808694	-0.0940956	0.0619926	-0.039126
1.07391	0.0812418	-0.0951574	0.0656536	-0.0425671
1.08023	0.081488	-0.0961207	0.0695046	-0.0461999
1.08655	0.0815897	-0.0969711	0.0735535	-0.0500328
1.09286	0.0815261	-0.0976923	0.0778084	-0.0540741
1.09918	0.0812743	-0.098266	0.0822768	-0.0583327
1.1055	0.0808078	-0.0986712	0.086966	-0.0628173
1.11182	0.0800973	-0.0988845	0.0918825	-0.0675371
1.11813	0.0791093	-0.0988789	0.097032	-0.072501
1.12445	0.0778058	-0.0986234	0.102419	-0.0777181
1.13077	0.0761434	-0.0980824	0.108046	-0.0831967
1.13708	0.0740722	-0.0972146	0.113913	-0.0889447
1.1434	0.0715348	-0.0959715	0.120017	-0.0949684
1.14972	0.0684647	-0.0942961	0.126349	-0.101272
1.15604	0.0647843	-0.0921208	0.132894	-0.107855
1.16235	0.0604028	-0.0893646	0.139625	-0.114713
1.16867	0.0552146	-0.0859305	0.146501	-0.121829
1.17499	0.0490969	-0.0817022	0.153455	-0.129171
1.1813	0.0419098	-0.076541	0.160388	-0.136681
1.18762	0.0334994	-0.0702854	0.167151	-0.144263
1.19394	0.0237084	-0.0627548	0.173523	-0.15176
1.20026	0.0124	-0.0537648	0.179191	-0.158929
1.20657	-0.000495067	-0.0431627	0.183724	-0.165409
1.21289	-0.0149043	-0.0308942	0.18658	-0.170707
1.21921	-0.0305186	-0.0171012	0.187155	-0.174219
1.22552	-0.0467217	-0.0022211	0.184919	-0.175332
1.23184	-0.0626218	0.0129907	0.179614	-0.173617
1.23816	-0.0772368	0.027594	0.171415	-0.169026
1.24448	-0.089767	0.0407237	0.160921	-0.161953
1.25079	-0.0997874	0.0518208	0.148966	-0.153091
1.25711	-0.107262	0.0606992	0.136373	-0.143206
1.26343	-0.112423	0.0674625	0.123795	-0.132949
1.26974	-0.115628	0.0723707	0.11167	-0.122789
1.27606	-0.117252	0.0757337	0.100252	-0.113024
1.28238	-0.117637	0.0778494	0.0896605	-0.103818
1.2887	-0.117069	0.0789776	0.0799311	-0.0952454
1.29501	-0.115777	0.0793331	0.0710482	-0.0873263
1.30133	-0.113945	0.0790892	0.0629692	-0.0800474
1.30765	-0.111713	0.0783835	0.0556388	-0.0733779
1.31396	-0.109191	0.0773248	0.0489972	-0.0672781
1.32028	-0.106466	0.0759987	0.042985	-0.0617052
1.3266	-0.103602	0.0744727	0.0375453	-0.0566163
1.33292	-0.100652	0.0727999	0.0326255	-0.0519702
1.33923	-0.0976543	0.0710224	0.0281771	-0.0477281
1.34555	-0.0946406	0.0691735	0.0241562	-0.0438545
1.35187	-0.0916346	0.0672793	0.0205233	-0.0403166
1.35818	-0.088655	0.0653609	0.0172425	-0.0370847
1.3645	-0.0857161	0.0634346	0.0142818	-0.0341318
1.37082	-0.0828289	0.0615136	0.0116124	-0.0314337
1.37714	-0.0800018	0.0596082	0.00920834	-0.0289682
1.38345	-0.0772412	0.0577264	0.00704634	-0.0267156
1.38977	-0.0745517	0.0558747	0.00510541	-0.024658
1.39609	-0.0719367	0.054058	0.00336663	-0.0227793
1.4024	-0.0693987	0.0522802	0.00181292	-0.0210648
1.40872	-0.0669391	0.0505441	0.000428808	-0.0195013
1.41504	-0.064559	0.0488521	-0.000799723	-0.018077
1.42136	-0.0622588	0.0472057	-0.00188543	-0.0167809
1.42767	-0.0600386	0.0456061	-0.00283993	-0.0156032
1.43399	-0.057898	0.0440541	-0.00367383	-0.0145348
1.44031	-0.0558367	0.0425503	-0.00439689	-0.0135677
1.44662	-0.0538539	0.0410949	-0.00501803	-0.0126942
1.45294	-0.0519488	0.0396882	-0.00554552	-0.0119076
1.45926	-0.0501206	0.0383301	-0.00598697	-0.0112014
1.46558	-0.0483682	0.0370204	-0.00634949	-0.0105697
1.47189	-0.0466905	0.0357591	-0.00663966	-0.0100071
1.47821	-0.0450866	0.0345459	-0.00686367	-0.00950862
1.48453	-0.0435552	0.0333804	-0.0070273	-0.00906941
1.49084	-0.0420951	0.0322623	-0.00713602	-0.00868505
1.49716	-0.0407051	0.0311913	-0.00719499	-0.00835132
1.50348	-0.0393839	0.0301668	-0.00720908	-0.00806427
1.5098	-0.0381303	0.0291886	-0.00718295	-0.0078201
1.51611	-0.0369429	0.028256	-0.00712103	-0.00761521
1.52243	-0.0358203	0.0273686	-0.00702757	-0.00744614
1.52875	-0.0347611	0.0265258	-0.00690661	-0.00730956
1.53506	-0.0337637	0.0257269	-0.00676205	-0.00720228
1.54138	-0.0328266	0.0249714	-0.00659762	-0.0071212
1.5477	-0.0319481	0.0242586	-0.0064169	-0.00706332
1.55402	-0.0311265	0.0235875	-0.00622334	-0.00702575
1.56033	-0.03036	0.0229573	-0.00602023	-0.00700568
1.56665	-0.0296467	0.0223672	-0.00581071	-0.00700039
1.57297	-0.0289846	0.021816	-0.00559779	-0.00700725
1.57928	-0.0283717	0.0213026	-0.00538432	-0.00702372
1.5856	-0.0278056	0.0208258	-0.00517301	-0.00704736
1.59192	-0.0272842	0.0203844	-0.00496637	-0.00707584
1.59824	-0.0268051	0.0199768	-0.00476678	-0.00710693
1.60455	-0.0263657	0.0196016	-0.00457642	-0.00713851
1.61087	-0.0259637	0.0192572	-0.00439728	-0.0071686
1.61719	-0.0255962	0.0189419	-0.00423116	-0.00719534
1.6235	-0.0252608	0.0186539	-0.00407966	-0.00721702
1.62982	-0.0249545	0.0183913	-0.00394416	-0.00723209
1.63614	-0.0246747	0.0181522	-0.00382582	-0.00723915
1.64246	-0.0244185	0.0179347	-0.00372556	-0.00723696
1.64877	-0.0241831	0.0177366	-0.0036441	-0.00722447
1.65509	-0.0239658	0.017556	-0.00358189	-0.00720081
1.66141	-0.0237637	0.0173907	-0.00353917	-0.00716527
1.66772	-0.0235741	0.0172387	-0.00351593	-0.00711737
1.67404	-0.0233943	0.0170979	-0.00351195	-0.00705678
1.68036	-0.0232219	0.0169661	-0.00352675	-0.00698337
1.68668	-0.0230543	0.0168415	-0.00355966	-0.00689719
1.69299	-0.0228892	0.0167221	-0.00360979	-0.00679849
1.69931	-0.0227244	0.0166059	-0.00367606	-0.00668766
1.70563	-0.022558	0.0164913	-0.00375722	-0.00656527
1.71194	-0.022388	0.0163766	-0.00385184	-0.00643204
1.71826	-0.0222129	0.0162603	-0.00395836	-0.00628884
1.72458	-0.0220313	0.0161408	-0.0040751	-0.00613665
1.7309	-0.0218419	0.0160171	-0.00420027	-0.00597657
1.73721	-0.0216437	0.0158879	-0.00433202	-0.0058098
1.74353	-0.0214361	0.0157523	-0.00446844	-0.00563761
1.74985	-0.0212185	0.0156096	-0.00460759	-0.00546133
1.75616	-0.0209907	0.0154591	-0.00474755	-0.00528235
1.76248	-0.0207525	0.0153003	-0.0048864	-0.00510208
1.7688	-0.0205042	0.015133	-0.00502226	-0.00492193
1.77512	-0.0202461	0.0149572	-0.00515336	-0.00474332
1.78143	-0.0199789	0.0147727	-0.00527796	-0.00456764
1.78775	-0.0197033	0.0145798	-0.00539448	-0.00439624
1.79407	-0.0194203	0.0143789	-0.00550144	-0.00423042
1.80038	-0.019131	0.0141705	-0.00559752	-0.00407143
1.8067	-0.0188366	0.0139552	-0.00568153	-0.00392041
1.81302	-0.0185386	0.0137336	-0.00575248	-0.00377846
1.81934	-0.0182384	0.0135068	-0.00580955	-0.00364654
1.82565	-0.0179376	0.0132756	-0.00585209	-0.00352552
1.83197	-0.0176378	0.0130411	-0.00587967	-0.00341618
1.83829	-0.0173407	0.0128044	-0.00589206	-0.00331913
1.8446	-0.0170481	0.0125668	-0.00588921	-0.0032349
1.85092	-0.0167615	0.0123294	-0.0058713	-0.00316384
1.85724	-0.0164828	0.0120936	-0.00583869	-0.0031062
1.86356	-0.0162135	0.0118608	-0.00579196	-0.00306208
1.86987	-0.0159552	0.0116323	-0.00573189	-0.0030314
1.87619	-0.0157095	0.0114094	-0.00565942	-0.00301397
1.88251	-0.0154777	0.0111934	-0.00557571	-0.00300943
1.88882	-0.0152611	0.0109859	-0.00548207	-0.00301726
1.89514	-0.0150608	0.0107879	-0.00537997	-0.00303682
1.90146	-0.0148777	0.0106007	-0.00527104	-0.00306728
1.90778	-0.0147128	0.0104255	-0.00515704	-0.00310768
1.91409	-0.0145665	0.0102634	-0.00503981	-0.00315692
1.92041	-0.0144392	0.0101153	-0.00492132	-0.00321375
1.92673	-0.0143311	0.00998199	-0.00480357	-0.00327681
1.93304	-0.0142421	0.00986423	-0.00468863	-0.00334462
1.93936	-0.0141719	0.00976253	-0.00457854	-0.0034156
1.94568	-0.0141198	0.00967724	-0.00447536	-0.00348807
1.952	-0.014085	0.00960851	-0.00438108	-0.00356031
1.95831	-0.0140665	0.00955631	-0.00429761	-0.00363055
1.96463	-0.0140629	0.00952039	-0.00422673	-0.003697
1.97095	-0.0140726	0.00950029	-0.00417008	-0.0037579
1.97726	-0.014094	0.00949531	-0.00412913	-0.0038115
1.98358	-0.014125	0.00950457	-0.00410512	-0.00385616
1.9899	-0.0141635	0.00952696	-0.00409906	-0.00389029
1.99622	-0.0142074	0.00956118	-0.00411169	-0.00391249
2.00253	-0.0142543	0.00960575	-0.00414349	-0.00392147
2.00885	-0.0143017	0.00965903	-0.00419461	-0.00391614
2.01517	-0.0143474	0.00971927	-0.00426495	-0.00389563
2.02148	-0.0143889	0.00978459	-0.00435408	-0.00385928
2.0278	-0.014424	0.00985307	-0.00446128	-0.00380665
2.03412	-0.0144505	0.00992274	-0.00458555	-0.00373756
2.04044	-0.0144663	0.00999164	-0.00472564	-0.00365209
2.04675	-0.0144696	0.0100578	-0.00488007	-0.00355052
2.05307	-0.0144588	0.0101194	-0.00504712	-0.00343339
2.05939	-0.0144324	0.0101747	-0.00522494	-0.00330145
2.0657	-0.0143894	0.010222	-0.00541153	-0.00315563
2.07202	-0.0143288	0.0102599	-0.00560477	-0.00299705
2.07834	-0.01425	0.0102869	-0.00580252	-0.00282697
2.08466	-0.0141526	0.0103019	-0.00600257	-0.00264677
2.09097	-0.0140367	0.0103041	-0.00620276	-0.00245793
2.09729	-0.0139023	0.0102925	-0.00640095	-0.00226201
2.10361	-0.0137498	0.0102666	-0.00659508	-0.00206057
2.10992	-0.0135799	0.0102261	-0.00678318	-0.00185524
2.11624	-0.0133934	0.0101706	-0.00696343	-0.0016476
2.12256	-0.0131912	0.0101002	-0.00713409	-0.00143925
2.12888	-0.0129745	0.0100149	-0.00729362	-0.00123169
2.13519	-0.0127447	0.009915	-0.00744061	-0.00102643
2.14151	-0.012503	0.00980092	-0.00757384	-0.000824855
2.14783	-0.012251	0.00967315	-0.00769223	-0.000628308
2.15414	-0.0119901	0.00953234	-0.00779491	-0.000438031
2.16046	-0.0117221	0.00937919	-0.00788115	-0.000255179
2.16678	-0.0114484	0.00921451	-0.0079504	-8.081e-05
2.1731	-0.0111708	0.00903919	-0.00800227	8.4115e-05
2.17941	-0.0108908	0.00885416	-0.00803654	0.000238732
2.18573	-0.0106102	0.00866042	-0.00805314	0.000382278
2.19205	-0.0103304	0.008459	-0.00805213	0.000514089
2.19836	-0.0100532	0.00825097	-0.00803375	0.000633599
2.20468	-0.00977983	0.00803743	-0.00799833	0.000740342
2.211	-0.00951194	0.0078195	-0.00794636	0.000833946
2.21732	-0.00925088	0.0075983	-0.00787845	0.000914137
2.22363	-0.00899799	0.00737498	-0.0077953	0.000980735
2.22995	-0.00875451	0.00715068	-0.00769774	0.00103365
2.23627	-0.0085216	0.00692652	-0.0075867	0.0010729
2.24258	-0.00830034	0.00670365	-0.00746319	0.00109857
2.2489	-0.00809171	0.00648315	-0.00732832	0.00111086
2.25522	-0.00789657	0.00626614	-0.00718327	0.00111005
2.26154	-0.00771568	0.00605365	-0.00702929	0.00109651
2.26785	-0.00754969	0.00584673	-0.00686771	0.00107069
2.27417	-0.00739911	0.00564635	-0.00669988	0.00103315
2.28049	-0.00726433	0.00545344	-0.00652721	0.000984511
2.2868	-0.00714561	0.00526888	-0.00635115	0.000925486
2.29312	-0.00704308	0.00509348	-0.00617314	0.000856864
2.29944	-0.00695672	0.00492799	-0.00599465	0.000779505
2.30576	-0.00688637	0.00477306	-0.00581714	0.000694338
2.31207	-0.00683173	0.00462927	-0.00564205	0.000602352
2.31839	-0.00679238	0.0044971	-0.00547076	0.000504591
2.32471	-0.00676773	0.00437691	-0.00530463	0.00040214
2.33102	-0.00675708	0.00426898	-0.00514494	0.00029612
2.33734	-0.00675959	0.00417347	-0.00499291	0.000187675
2.34366	-0.00677432	0.00409041	-0.00484963	7.796e-05
2.34998	-0.00680021	0.00401974	-0.00471612	-3.1873e-05
2.35629	-0.00683611	0.00396127	-0.00459325	-0.000140685
2.36261	-0.00688077	0.00391467	-0.00448179	-0.000247367
2.36893	-0.00693291	0.00387954	-0.00438235	-0.00035085
2.37524	-0.00699116	0.00385534	-0.00429539	-0.000450122
2.38156	-0.00705414	0.00384145	-0.00422124	-0.000544237
2.38788	-0.00712046	0.00383713	-0.00416007	-0.000632329
2.3942	-0.00718871	0.00384159	-0.00411189	-0.000713621
2.40051	-0.00725753	0.00385395	-0.00407654	-0.000787434
2.40683	-0.00732558	0.00387327	-0.00405376	-0.000853196
2.41315	-0.00739158	0.00389859	-0.00404312	-0.000910445
2.41946	-0.00745433	0.00392889	-0.00404405	-0.000958832
2.42578	-0.00751271	0.00396315	-0.00405589	-0.000998126
2.4321	-0.0075657	0.00400035	-0.00407785	-0.00102821
2.43842	-0.00761239	0.00403948	-0.00410907	-0.00104908
2.44473	-0.00765198	0.00407955	-0.00414858	-0.00106083
2.45105	-0.0076838	0.00411961	-0.00419538	-0.00106368
2.45737	-0.00770731	0.00415877	-0.00424841	-0.00105791
2.46368	-0.00772208	0.00419616	-0.00430658	-0.00104392
2.47	-0.00772782	0.00423103	-0.00436879	-0.00102217
2.47632	-0.00772438	0.00426266	-0.00443394	-0.000993176
2.48264	-0.00771169	0.00429042	-0.00450094	-0.000957535
2.48895	-0.00768983	0.00431376	-0.00456873	-0.000915873
2.49527	-0.00765899	0.0043322	-0.00463628	-0.000868855
2.50159	-0.00761942	0.00434537	-0.00470262	-0.000817173
2.5079	-0.00757151	0.00435295	-0.00476683	-0.000761535
2.51422	-0.0075157	0.00435472	-0.00482805	-0.000702654
2.52054	-0.00745252	0.00435053	-0.00488551	-0.000641245
2.52686	-0.00738256	0.0043403	-0.00493849	-0.00057801
2.53317	-0.00730646	0.00432403	-0.00498636	-0.00051364
2.53949	-0.00722491	0.00430178	-0.00502858	-0.000448801
2.54581	-0.00713862	0.00427366	-0.00506466	-0.000384134
2.55212	-0.00704834	0.00423986	-0.00509424	-0.00032025
2.55844	-0.00695485	0.00420061	-0.005117	-0.000257722
2.56476	-0.0068589	0.00415618	-0.00513272	-0.000197088
2.57108	-0.00676129	0.00410689	-0.00514125	-0.000138845
2.57739	-0.00666278	0.00405309	-0.00514254	-8.3446e-05
2.58371	-0.00656414	0.00399517	-0.00513659	-3.1301e-05
2.59003	-0.00646612	0.00393354	-0.00512347	1.7224e-05
2.59634	-0.00636943	0.00386864	-0.00510333	6.1811e-05
2.60266	-0.00627477	0.00380092	-0.00507639	0.000102187
2.60898	-0.00618282	0.00373086	-0.00504291	0.000138126
2.6153	-0.00609419	0.00365892	-0.00500322	0.000169449
2.62161	-0.00600949	0.00358561	-0.0049577	0.000196022
2.62793	-0.00592925	0.00351142	-0.00490679	0.000217761
2.63425	-0.00585398	0.00343683	-0.00485095	0.000234624
2.64056	-0.00578413	0.00336235	-0.00479072	0.000246615
2.64688	-0.0057201	0.00328844	-0.00472662	0.000253786
2.6532	-0.00566224	0.00321558	-0.00465926	0.000256227
2.65952	-0.00561083	0.00314425	-0.00458925	0.000254077
2.66583	-0.0055661	0.00307486	-0.00451721	0.000247513
2.67215	-0.00552822	0.00300786	-0.00444381	0.000236753
2.67847	-0.0054973	0.00294364	-0.0043697	0.000222054
2.68478	-0.00547338	0.00288258	-0.00429557	0.000203711
2.6911	-0.00545644	0.00282501	-0.00422209	0.000182053
2.69742	-0.00544639	0.00277125	-0.00414993	0.000157441
2.70374	-0.00544309	0.00272158	-0.00407975	0.000130268
2.71005	-0.00544632	0.00267622	-0.0040122	0.000100952
2.71637	-0.0054558	0.00263538	-0.00394791	6.9934e-05
2.72269	-0.00547119	0.00259918	-0.00388748	3.7676e-05
2.729	-0.00549208	0.00256775	-0.00383148	4.655e-06
2.73532	-0.00551804	0.00254112	-0.00378042	-2.8643e-05
2.74164	-0.00554853	0.0025193	-0.00373479	-6.1724e-05
2.74796	-0.00558301	0.00250222	-0.00369501	-9.4096e-05
2.75427	-0.00562086	0.00248979	-0.00366146	-0.000125271
2.76059	-0.00566146	0.00248185	-0.00363445	-0.000154773
2.76691	-0.00570411	0.00247818	-0.00361421	-0.000182142
2.77322	-0.00574812	0.00247852	-0.00360091	-0.000206942
2.77954	-0.00579277	0.00248255	-0.00359466	-0.000228766
2.78586	-0.00583734	0.00248993	-0.00359546	-0.000247242
2.79218	-0.00588109	0.00250026	-0.00360326	-0.000262038
2.79849	-0.00592331	0.00251309	-0.00361792	-0.000272867
2.80481	-0.00596328	0.00252797	-0.00363922	-0.000279493
2.81113	-0.00600034	0.0025444	-0.00366687	-0.000281733
2.81744	-0.00603383	0.00256186	-0.00370052	-0.000279462
2.82376	-0.00606315	0.00257984	-0.00373971	-0.000272614
2.83008	-0.00608775	0.00259779	-0.00378396	-0.000261183
2.8364	-0.00610714	0.0026152	-0.0038327	-0.000245225
2.84271	-0.00612089	0.00263155	-0.00388533	-0.000224857
2.84903	-0.00612865	0.00264633	-0.0039412	-0.000200255
2.85535	-0.00613011	0.00265906	-0.00399962	-0.000171651
2.86166	-0.0061251	0.00266929	-0.00405987	-0.000139333
2.86798	-0.00611347	0.00267663	-0.00412124	-0.000103636
2.8743	-0.00609518	0.00268068	-0.00418298	-6.494e-05
2.88062	-0.00607028	0.00268114	-0.00424436	-2.3665e-05
2.88693	-0.00603888	0.00267773	-0.00430466	1.9739e-05
2.89325	-0.00600119	0.00267024	-0.00436318	6.4792e-05
2.89957	-0.00595747	0.00265851	-0.00441926	0.000110998
2.90588	-0.00590806	0.00264242	-0.00447225	0.000157846
2.9122	-0.00585339	0.00262196	-0.00452158	0.000204819
2.91852	-0.0057939	0.00259711	-0.00456671	0.000251402
2.92484	-0.00573013	0.00256797	-0.00460715	0.000297089
2.93115	-0.00566263	0.00253464	-0.00464251	0.000341385
2.93747	-0.005592	0.00249733	-0.00467242	0.000383815
2.94379	-0.00551889	0.00245625	-0.00469662	0.000423933
2.9501	-0.00544393	0.00241169	-0.00471489	0.000461317
2.95642	-0.00536779	0.00236396	-0.0047271	0.000495585
2.96274	-0.00529115	0.00231342	-0.00473319	0.000526391
2.96906	-0.00521467	0.00226046	-0.00473317	0.000553431
2.97537	-0.00513902	0.00220549	-0.00472712	0.000576445
2.98169	-0.00506482	0.00214897	-0.00471519	0.000595222
2.98801	-0.00499269	0.00209135	-0.00469761	0.000609596
2.99432	-0.00492323	0.0020331	-0.00467464	0.000619455
3.00064	-0.00485698	0.00197471	-0.00464662	0.000624733

## Sheet: Fig. 2c
Energy (meV)	Re[ep_xy^S], +P	Re[ep_xy^S], -P	Im[ep_xy^S], +P	Im[ep_xy^S], -P
0.701202	0.0291063	-0.0291063	0.00769238	-0.00769238
0.70752	0.0289644	-0.0289644	0.00719508	-0.00719508
0.713837	0.0289382	-0.0289382	0.00666409	-0.00666409
0.720154	0.0290265	-0.0290265	0.00611365	-0.00611365
0.726471	0.029227	-0.029227	0.00555725	-0.00555725
0.732788	0.0295358	-0.0295358	0.00500757	-0.00500757
0.739105	0.0299479	-0.0299479	0.00447621	-0.00447621
0.745422	0.0304572	-0.0304572	0.00397363	-0.00397363
0.75174	0.031057	-0.031057	0.00350905	-0.00350905
0.758057	0.0317396	-0.0317396	0.00309036	-0.00309036
0.764374	0.0324974	-0.0324974	0.00272416	-0.00272416
0.770691	0.0333224	-0.0333224	0.00241576	-0.00241576
0.777008	0.0342065	-0.0342065	0.00216924	-0.00216924
0.783325	0.035142	-0.035142	0.00198754	-0.00198754
0.789642	0.0361214	-0.0361214	0.0018726	-0.0018726
0.795959	0.0371377	-0.0371377	0.00182542	-0.00182542
0.802277	0.0381844	-0.0381844	0.00184625	-0.00184625
0.808594	0.0392555	-0.0392555	0.0019347	-0.0019347
0.814911	0.0403457	-0.0403457	0.00208986	-0.00208986
0.821228	0.0414503	-0.0414503	0.00231046	-0.00231046
0.827545	0.0425653	-0.0425653	0.00259494	-0.00259494
0.833862	0.0436872	-0.0436872	0.00294159	-0.00294159
0.840179	0.0448131	-0.0448131	0.00334863	-0.00334863
0.846497	0.0459407	-0.0459407	0.00381431	-0.00381431
0.852814	0.0470681	-0.0470681	0.00433692	-0.00433692
0.859131	0.0481938	-0.0481938	0.00491495	-0.00491495
0.865448	0.0493168	-0.0493168	0.00554701	-0.00554701
0.871765	0.0504363	-0.0504363	0.006232	-0.006232
0.878082	0.0515521	-0.0515521	0.00696902	-0.00696902
0.884399	0.0526637	-0.0526637	0.0077575	-0.0077575
0.890717	0.0537713	-0.0537713	0.00859714	-0.00859714
0.897034	0.0548749	-0.0548749	0.00948796	-0.00948796
0.903351	0.0559747	-0.0559747	0.0104303	-0.0104303
0.909668	0.0570711	-0.0570711	0.0114248	-0.0114248
0.915985	0.0581643	-0.0581643	0.0124725	-0.0124725
0.922302	0.0592546	-0.0592546	0.0135747	-0.0135747
0.928619	0.0603422	-0.0603422	0.0147331	-0.0147331
0.934937	0.0614272	-0.0614272	0.0159497	-0.0159497
0.941254	0.0625096	-0.0625096	0.0172268	-0.0172268
0.947571	0.0635893	-0.0635893	0.0185672	-0.0185672
0.953888	0.0646658	-0.0646658	0.0199737	-0.0199737
0.960205	0.0657387	-0.0657387	0.0214498	-0.0214498
0.966522	0.066807	-0.066807	0.0229991	-0.0229991
0.972839	0.0678696	-0.0678696	0.0246257	-0.0246257
0.979156	0.0689251	-0.0689251	0.0263338	-0.0263338
0.985474	0.0699714	-0.0699714	0.0281282	-0.0281282
0.991791	0.0710065	-0.0710065	0.0300138	-0.0300138
0.998108	0.0720273	-0.0720273	0.0319959	-0.0319959
1.00443	0.0730308	-0.0730308	0.0340802	-0.0340802
1.01074	0.0740129	-0.0740129	0.0362726	-0.0362726
1.01706	0.0749692	-0.0749692	0.0385794	-0.0385794
1.02338	0.0758943	-0.0758943	0.0410071	-0.0410071
1.02969	0.0767823	-0.0767823	0.0435626	-0.0435626
1.03601	0.0776263	-0.0776263	0.0462529	-0.0462529
1.04233	0.0784183	-0.0784183	0.0490855	-0.0490855
1.04865	0.0791494	-0.0791494	0.0520679	-0.0520679
1.05496	0.0798095	-0.0798095	0.0552079	-0.0552079
1.06128	0.0803871	-0.0803871	0.0585134	-0.0585134
1.0676	0.0808694	-0.0808694	0.0619926	-0.0619926
1.07391	0.0812418	-0.0812418	0.0656536	-0.0656536
1.08023	0.081488	-0.081488	0.0695046	-0.0695046
1.08655	0.0815897	-0.0815897	0.0735535	-0.0735535
1.09286	0.0815261	-0.0815261	0.0778084	-0.0778084
1.09918	0.0812743	-0.0812743	0.0822768	-0.0822768
1.1055	0.0808078	-0.0808078	0.086966	-0.086966
1.11182	0.0800973	-0.0800973	0.0918825	-0.0918825
1.11813	0.0791093	-0.0791093	0.097032	-0.097032
1.12445	0.0778058	-0.0778058	0.102419	-0.102419
1.13077	0.0761434	-0.0761434	0.108046	-0.108046
1.13708	0.0740722	-0.0740722	0.113913	-0.113913
1.1434	0.0715348	-0.0715348	0.120017	-0.120017
1.14972	0.0684647	-0.0684647	0.126349	-0.126349
1.15604	0.0647843	-0.0647843	0.132894	-0.132894
1.16235	0.0604028	-0.0604028	0.139625	-0.139625
1.16867	0.0552146	-0.0552146	0.146501	-0.146501
1.17499	0.0490969	-0.0490969	0.153455	-0.153455
1.1813	0.0419098	-0.0419098	0.160388	-0.160388
1.18762	0.0334994	-0.0334994	0.167151	-0.167151
1.19394	0.0237084	-0.0237084	0.173523	-0.173523
1.20026	0.0124	-0.0124	0.179191	-0.179191
1.20657	-0.000495067	0.000495067	0.183724	-0.183724
1.21289	-0.0149043	0.0149043	0.18658	-0.18658
1.21921	-0.0305186	0.0305186	0.187155	-0.187155
1.22552	-0.0467217	0.0467217	0.184919	-0.184919
1.23184	-0.0626218	0.0626218	0.179614	-0.179614
1.23816	-0.0772368	0.0772368	0.171415	-0.171415
1.24448	-0.089767	0.089767	0.160921	-0.160921
1.25079	-0.0997874	0.0997874	0.148966	-0.148966
1.25711	-0.107262	0.107262	0.136373	-0.136373
1.26343	-0.112423	0.112423	0.123795	-0.123795
1.26974	-0.115628	0.115628	0.11167	-0.11167
1.27606	-0.117252	0.117252	0.100252	-0.100252
1.28238	-0.117637	0.117637	0.0896605	-0.0896605
1.2887	-0.117069	0.117069	0.0799311	-0.0799311
1.29501	-0.115777	0.115777	0.0710482	-0.0710482
1.30133	-0.113945	0.113945	0.0629692	-0.0629692
1.30765	-0.111713	0.111713	0.0556388	-0.0556388
1.31396	-0.109191	0.109191	0.0489972	-0.0489972
1.32028	-0.106466	0.106466	0.042985	-0.042985
1.3266	-0.103602	0.103602	0.0375453	-0.0375453
1.33292	-0.100652	0.100652	0.0326255	-0.0326255
1.33923	-0.0976543	0.0976543	0.0281771	-0.0281771
1.34555	-0.0946406	0.0946406	0.0241562	-0.0241562
1.35187	-0.0916346	0.0916346	0.0205233	-0.0205233
1.35818	-0.088655	0.088655	0.0172425	-0.0172425
1.3645	-0.0857161	0.0857161	0.0142818	-0.0142818
1.37082	-0.0828289	0.0828289	0.0116124	-0.0116124
1.37714	-0.0800018	0.0800018	0.00920834	-0.00920834
1.38345	-0.0772412	0.0772412	0.00704634	-0.00704634
1.38977	-0.0745517	0.0745517	0.00510541	-0.00510541
1.39609	-0.0719367	0.0719367	0.00336663	-0.00336663
1.4024	-0.0693987	0.0693987	0.00181292	-0.00181292
1.40872	-0.0669391	0.0669391	0.000428808	-0.000428808
1.41504	-0.064559	0.064559	-0.000799723	0.000799723
1.42136	-0.0622588	0.0622588	-0.00188543	0.00188543
1.42767	-0.0600386	0.0600386	-0.00283993	0.00283993
1.43399	-0.057898	0.057898	-0.00367383	0.00367383
1.44031	-0.0558367	0.0558367	-0.00439689	0.00439689
1.44662	-0.0538539	0.0538539	-0.00501803	0.00501803
1.45294	-0.0519488	0.0519488	-0.00554552	0.00554552
1.45926	-0.0501206	0.0501206	-0.00598697	0.00598697
1.46558	-0.0483682	0.0483682	-0.00634949	0.00634949
1.47189	-0.0466905	0.0466905	-0.00663966	0.00663966
1.47821	-0.0450866	0.0450866	-0.00686367	0.00686367
1.48453	-0.0435552	0.0435552	-0.0070273	0.0070273
1.49084	-0.0420951	0.0420951	-0.00713602	0.00713602
1.49716	-0.0407051	0.0407051	-0.00719499	0.00719499
1.50348	-0.0393839	0.0393839	-0.00720908	0.00720908
1.5098	-0.0381303	0.0381303	-0.00718295	0.00718295
1.51611	-0.0369429	0.0369429	-0.00712103	0.00712103
1.52243	-0.0358203	0.0358203	-0.00702757	0.00702757
1.52875	-0.0347611	0.0347611	-0.00690661	0.00690661
1.53506	-0.0337637	0.0337637	-0.00676205	0.00676205
1.54138	-0.0328266	0.0328266	-0.00659762	0.00659762
1.5477	-0.0319481	0.0319481	-0.0064169	0.0064169
1.55402	-0.0311265	0.0311265	-0.00622334	0.00622334
1.56033	-0.03036	0.03036	-0.00602023	0.00602023
1.56665	-0.0296467	0.0296467	-0.00581071	0.00581071
1.57297	-0.0289846	0.0289846	-0.00559779	0.00559779
1.57928	-0.0283717	0.0283717	-0.00538432	0.00538432
1.5856	-0.0278056	0.0278056	-0.00517301	0.00517301
1.59192	-0.0272842	0.0272842	-0.00496637	0.00496637
1.59824	-0.0268051	0.0268051	-0.00476678	0.00476678
1.60455	-0.0263657	0.0263657	-0.00457642	0.00457642
1.61087	-0.0259637	0.0259637	-0.00439728	0.00439728
1.61719	-0.0255962	0.0255962	-0.00423116	0.00423116
1.6235	-0.0252608	0.0252608	-0.00407966	0.00407966
1.62982	-0.0249545	0.0249545	-0.00394416	0.00394416
1.63614	-0.0246747	0.0246747	-0.00382582	0.00382582
1.64246	-0.0244185	0.0244185	-0.00372556	0.00372556
1.64877	-0.0241831	0.0241831	-0.0036441	0.0036441
1.65509	-0.0239658	0.0239658	-0.00358189	0.00358189
1.66141	-0.0237637	0.0237637	-0.00353917	0.00353917
1.66772	-0.0235741	0.0235741	-0.00351593	0.00351593
1.67404	-0.0233943	0.0233943	-0.00351195	0.00351195
1.68036	-0.0232219	0.0232219	-0.00352675	0.00352675
1.68668	-0.0230543	0.0230543	-0.00355966	0.00355966
1.69299	-0.0228892	0.0228892	-0.00360979	0.00360979
1.69931	-0.0227244	0.0227244	-0.00367606	0.00367606
1.70563	-0.022558	0.022558	-0.00375722	0.00375722
1.71194	-0.022388	0.022388	-0.00385184	0.00385184
1.71826	-0.0222129	0.0222129	-0.00395836	0.00395836
1.72458	-0.0220313	0.0220313	-0.0040751	0.0040751
1.7309	-0.0218419	0.0218419	-0.00420027	0.00420027
1.73721	-0.0216437	0.0216437	-0.00433202	0.00433202
1.74353	-0.0214361	0.0214361	-0.00446844	0.00446844
1.74985	-0.0212185	0.0212185	-0.00460759	0.00460759
1.75616	-0.0209907	0.0209907	-0.00474755	0.00474755
1.76248	-0.0207525	0.0207525	-0.0048864	0.0048864
1.7688	-0.0205042	0.0205042	-0.00502226	0.00502226
1.77512	-0.0202461	0.0202461	-0.00515336	0.00515336
1.78143	-0.0199789	0.0199789	-0.00527796	0.00527796
1.78775	-0.0197033	0.0197033	-0.00539448	0.00539448
1.79407	-0.0194203	0.0194203	-0.00550144	0.00550144
1.80038	-0.019131	0.019131	-0.00559752	0.00559752
1.8067	-0.0188366	0.0188366	-0.00568153	0.00568153
1.81302	-0.0185386	0.0185386	-0.00575248	0.00575248
1.81934	-0.0182384	0.0182384	-0.00580955	0.00580955
1.82565	-0.0179376	0.0179376	-0.00585209	0.00585209
1.83197	-0.0176378	0.0176378	-0.00587967	0.00587967
1.83829	-0.0173407	0.0173407	-0.00589206	0.00589206
1.8446	-0.0170481	0.0170481	-0.00588921	0.00588921
1.85092	-0.0167615	0.0167615	-0.0058713	0.0058713
1.85724	-0.0164828	0.0164828	-0.00583869	0.00583869
1.86356	-0.0162135	0.0162135	-0.00579196	0.00579196
1.86987	-0.0159552	0.0159552	-0.00573189	0.00573189
1.87619	-0.0157095	0.0157095	-0.00565942	0.00565942
1.88251	-0.0154777	0.0154777	-0.00557571	0.00557571
1.88882	-0.0152611	0.0152611	-0.00548207	0.00548207
1.89514	-0.0150608	0.0150608	-0.00537997	0.00537997
1.90146	-0.0148777	0.0148777	-0.00527104	0.00527104
1.90778	-0.0147128	0.0147128	-0.00515704	0.00515704
1.91409	-0.0145665	0.0145665	-0.00503981	0.00503981
1.92041	-0.0144392	0.0144392	-0.00492132	0.00492132
1.92673	-0.0143311	0.0143311	-0.00480357	0.00480357
1.93304	-0.0142421	0.0142421	-0.00468863	0.00468863
1.93936	-0.0141719	0.0141719	-0.00457854	0.00457854
1.94568	-0.0141198	0.0141198	-0.00447536	0.00447536
1.952	-0.014085	0.014085	-0.00438108	0.00438108
1.95831	-0.0140665	0.0140665	-0.00429761	0.00429761
1.96463	-0.0140629	0.0140629	-0.00422673	0.00422673
1.97095	-0.0140726	0.0140726	-0.00417008	0.00417008
1.97726	-0.014094	0.014094	-0.00412913	0.00412913
1.98358	-0.014125	0.014125	-0.00410512	0.00410512
1.9899	-0.0141635	0.0141635	-0.00409906	0.00409906
1.99622	-0.0142074	0.0142074	-0.00411169	0.00411169
2.00253	-0.0142543	0.0142543	-0.00414349	0.00414349
2.00885	-0.0143017	0.0143017	-0.00419461	0.00419461
2.01517	-0.0143474	0.0143474	-0.00426495	0.00426495
2.02148	-0.0143889	0.0143889	-0.00435408	0.00435408
2.0278	-0.014424	0.014424	-0.00446128	0.00446128
2.03412	-0.0144505	0.0144505	-0.00458555	0.00458555
2.04044	-0.0144663	0.0144663	-0.00472564	0.00472564
2.04675	-0.0144696	0.0144696	-0.00488007	0.00488007
2.05307	-0.0144588	0.0144588	-0.00504712	0.00504712
2.05939	-0.0144324	0.0144324	-0.00522494	0.00522494
2.0657	-0.0143894	0.0143894	-0.00541153	0.00541153
2.07202	-0.0143288	0.0143288	-0.00560477	0.00560477
2.07834	-0.01425	0.01425	-0.00580252	0.00580252
2.08466	-0.0141526	0.0141526	-0.00600257	0.00600257
2.09097	-0.0140367	0.0140367	-0.00620276	0.00620276
2.09729	-0.0139023	0.0139023	-0.00640095	0.00640095
2.10361	-0.0137498	0.0137498	-0.00659508	0.00659508
2.10992	-0.0135799	0.0135799	-0.00678318	0.00678318
2.11624	-0.0133934	0.0133934	-0.00696343	0.00696343
2.12256	-0.0131912	0.0131912	-0.00713409	0.00713409
2.12888	-0.0129745	0.0129745	-0.00729362	0.00729362
2.13519	-0.0127447	0.0127447	-0.00744061	0.00744061
2.14151	-0.012503	0.012503	-0.00757384	0.00757384
2.14783	-0.012251	0.012251	-0.00769223	0.00769223
2.15414	-0.0119901	0.0119901	-0.00779491	0.00779491
2.16046	-0.0117221	0.0117221	-0.00788115	0.00788115
2.16678	-0.0114484	0.0114484	-0.0079504	0.0079504
2.1731	-0.0111708	0.0111708	-0.00800227	0.00800227
2.17941	-0.0108908	0.0108908	-0.00803654	0.00803654
2.18573	-0.0106102	0.0106102	-0.00805314	0.00805314
2.19205	-0.0103304	0.0103304	-0.00805213	0.00805213
2.19836	-0.0100532	0.0100532	-0.00803375	0.00803375
2.20468	-0.00977983	0.00977983	-0.00799833	0.00799833
2.211	-0.00951194	0.00951194	-0.00794636	0.00794636
2.21732	-0.00925088	0.00925088	-0.00787845	0.00787845
2.22363	-0.00899799	0.00899799	-0.0077953	0.0077953
2.22995	-0.00875451	0.00875451	-0.00769774	0.00769774
2.23627	-0.0085216	0.0085216	-0.0075867	0.0075867
2.24258	-0.00830034	0.00830034	-0.00746319	0.00746319
2.2489	-0.00809171	0.00809171	-0.00732832	0.00732832
2.25522	-0.00789657	0.00789657	-0.00718327	0.00718327
2.26154	-0.00771568	0.00771568	-0.00702929	0.00702929
2.26785	-0.00754969	0.00754969	-0.00686771	0.00686771
2.27417	-0.00739911	0.00739911	-0.00669988	0.00669988
2.28049	-0.00726433	0.00726433	-0.00652721	0.00652721
2.2868	-0.00714561	0.00714561	-0.00635115	0.00635115
2.29312	-0.00704308	0.00704308	-0.00617314	0.00617314
2.29944	-0.00695672	0.00695672	-0.00599465	0.00599465
2.30576	-0.00688637	0.00688637	-0.00581714	0.00581714
2.31207	-0.00683173	0.00683173	-0.00564205	0.00564205
2.31839	-0.00679238	0.00679238	-0.00547076	0.00547076
2.32471	-0.00676773	0.00676773	-0.00530463	0.00530463
2.33102	-0.00675708	0.00675708	-0.00514494	0.00514494
2.33734	-0.00675959	0.00675959	-0.00499291	0.00499291
2.34366	-0.00677432	0.00677432	-0.00484963	0.00484963
2.34998	-0.00680021	0.00680021	-0.00471612	0.00471612
2.35629	-0.00683611	0.00683611	-0.00459325	0.00459325
2.36261	-0.00688077	0.00688077	-0.00448179	0.00448179
2.36893	-0.00693291	0.00693291	-0.00438235	0.00438235
2.37524	-0.00699116	0.00699116	-0.00429539	0.00429539
2.38156	-0.00705414	0.00705414	-0.00422124	0.00422124
2.38788	-0.00712046	0.00712046	-0.00416007	0.00416007
2.3942	-0.00718871	0.00718871	-0.00411189	0.00411189
2.40051	-0.00725753	0.00725753	-0.00407654	0.00407654
2.40683	-0.00732558	0.00732558	-0.00405376	0.00405376
2.41315	-0.00739158	0.00739158	-0.00404312	0.00404312
2.41946	-0.00745433	0.00745433	-0.00404405	0.00404405
2.42578	-0.00751271	0.00751271	-0.00405589	0.00405589
2.4321	-0.0075657	0.0075657	-0.00407785	0.00407785
2.43842	-0.00761239	0.00761239	-0.00410907	0.00410907
2.44473	-0.00765198	0.00765198	-0.00414858	0.00414858
2.45105	-0.0076838	0.0076838	-0.00419538	0.00419538
2.45737	-0.00770731	0.00770731	-0.00424841	0.00424841
2.46368	-0.00772208	0.00772208	-0.00430658	0.00430658
2.47	-0.00772782	0.00772782	-0.00436879	0.00436879
2.47632	-0.00772438	0.00772438	-0.00443394	0.00443394
2.48264	-0.00771169	0.00771169	-0.00450094	0.00450094
2.48895	-0.00768983	0.00768983	-0.00456873	0.00456873
2.49527	-0.00765899	0.00765899	-0.00463628	0.00463628
2.50159	-0.00761942	0.00761942	-0.00470262	0.00470262
2.5079	-0.00757151	0.00757151	-0.00476683	0.00476683
2.51422	-0.0075157	0.0075157	-0.00482805	0.00482805
2.52054	-0.00745252	0.00745252	-0.00488551	0.00488551
2.52686	-0.00738256	0.00738256	-0.00493849	0.00493849
2.53317	-0.00730646	0.00730646	-0.00498636	0.00498636
2.53949	-0.00722491	0.00722491	-0.00502858	0.00502858
2.54581	-0.00713862	0.00713862	-0.00506466	0.00506466
2.55212	-0.00704834	0.00704834	-0.00509424	0.00509424
2.55844	-0.00695485	0.00695485	-0.005117	0.005117
2.56476	-0.0068589	0.0068589	-0.00513272	0.00513272
2.57108	-0.00676129	0.00676129	-0.00514125	0.00514125
2.57739	-0.00666278	0.00666278	-0.00514254	0.00514254
2.58371	-0.00656414	0.00656414	-0.00513659	0.00513659
2.59003	-0.00646612	0.00646612	-0.00512347	0.00512347
2.59634	-0.00636943	0.00636943	-0.00510333	0.00510333
2.60266	-0.00627477	0.00627477	-0.00507639	0.00507639
2.60898	-0.00618282	0.00618282	-0.00504291	0.00504291
2.6153	-0.00609419	0.00609419	-0.00500322	0.00500322
2.62161	-0.00600949	0.00600949	-0.0049577	0.0049577
2.62793	-0.00592925	0.00592925	-0.00490679	0.00490679
2.63425	-0.00585398	0.00585398	-0.00485095	0.00485095
2.64056	-0.00578413	0.00578413	-0.00479072	0.00479072
2.64688	-0.0057201	0.0057201	-0.00472662	0.00472662
2.6532	-0.00566224	0.00566224	-0.00465926	0.00465926
2.65952	-0.00561083	0.00561083	-0.00458925	0.00458925
2.66583	-0.0055661	0.0055661	-0.00451721	0.00451721
2.67215	-0.00552822	0.00552822	-0.00444381	0.00444381
2.67847	-0.0054973	0.0054973	-0.0043697	0.0043697
2.68478	-0.00547338	0.00547338	-0.00429557	0.00429557
2.6911	-0.00545644	0.00545644	-0.00422209	0.00422209
2.69742	-0.00544639	0.00544639	-0.00414993	0.00414993
2.70374	-0.00544309	0.00544309	-0.00407975	0.00407975
2.71005	-0.00544632	0.00544632	-0.0040122	0.0040122
2.71637	-0.0054558	0.0054558	-0.00394791	0.00394791
2.72269	-0.00547119	0.00547119	-0.00388748	0.00388748
2.729	-0.00549208	0.00549208	-0.00383148	0.00383148
2.73532	-0.00551804	0.00551804	-0.00378042	0.00378042
2.74164	-0.00554853	0.00554853	-0.00373479	0.00373479
2.74796	-0.00558301	0.00558301	-0.00369501	0.00369501
2.75427	-0.00562086	0.00562086	-0.00366146	0.00366146
2.76059	-0.00566146	0.00566146	-0.00363445	0.00363445
2.76691	-0.00570411	0.00570411	-0.00361421	0.00361421
2.77322	-0.00574812	0.00574812	-0.00360091	0.00360091
2.77954	-0.00579277	0.00579277	-0.00359466	0.00359466
2.78586	-0.00583734	0.00583734	-0.00359546	0.00359546
2.79218	-0.00588109	0.00588109	-0.00360326	0.00360326
2.79849	-0.00592331	0.00592331	-0.00361792	0.00361792
2.80481	-0.00596328	0.00596328	-0.00363922	0.00363922
2.81113	-0.00600034	0.00600034	-0.00366687	0.00366687
2.81744	-0.00603383	0.00603383	-0.00370052	0.00370052
2.82376	-0.00606315	0.00606315	-0.00373971	0.00373971
2.83008	-0.00608775	0.00608775	-0.00378396	0.00378396
2.8364	-0.00610714	0.00610714	-0.0038327	0.0038327
2.84271	-0.00612089	0.00612089	-0.00388533	0.00388533
2.84903	-0.00612865	0.00612865	-0.0039412	0.0039412
2.85535	-0.00613011	0.00613011	-0.00399962	0.00399962
2.86166	-0.0061251	0.0061251	-0.00405987	0.00405987
2.86798	-0.00611347	0.00611347	-0.00412124	0.00412124
2.8743	-0.00609518	0.00609518	-0.00418298	0.00418298
2.88062	-0.00607028	0.00607028	-0.00424436	0.00424436
2.88693	-0.00603888	0.00603888	-0.00430466	0.00430466
2.89325	-0.00600119	0.00600119	-0.00436318	0.00436318
2.89957	-0.00595747	0.00595747	-0.00441926	0.00441926
2.90588	-0.00590806	0.00590806	-0.00447225	0.00447225
2.9122	-0.00585339	0.00585339	-0.00452158	0.00452158
2.91852	-0.0057939	0.0057939	-0.00456671	0.00456671
2.92484	-0.00573013	0.00573013	-0.00460715	0.00460715
2.93115	-0.00566263	0.00566263	-0.00464251	0.00464251
2.93747	-0.005592	0.005592	-0.00467242	0.00467242
2.94379	-0.00551889	0.00551889	-0.00469662	0.00469662
2.9501	-0.00544393	0.00544393	-0.00471489	0.00471489
2.95642	-0.00536779	0.00536779	-0.0047271	0.0047271
2.96274	-0.00529115	0.00529115	-0.00473319	0.00473319
2.96906	-0.00521467	0.00521467	-0.00473317	0.00473317
2.97537	-0.00513902	0.00513902	-0.00472712	0.00472712
2.98169	-0.00506482	0.00506482	-0.00471519	0.00471519
2.98801	-0.00499269	0.00499269	-0.00469761	0.00469761
2.99432	-0.00492323	0.00492323	-0.00467464	0.00467464
3.00064	-0.00485698	0.00485698	-0.00464662	0.00464662

## Sheet: Fig. 2d
Energy (meV)	Re[ep_xy^A], +M	Re[ep_xy^A], -M	Im[ep_xy^A], +M	Im[ep_xy^A], -M
0.701202	0.0328882	0.0218129	0.0093456	0.0279177
0.70752	0.0313917	0.020563	0.0100467	0.027899
0.713837	0.0298701	0.0193676	0.0105228	0.0277311
0.720154	0.0283504	0.0182412	0.010777	0.0274218
0.726471	0.0268588	0.0171972	0.0108154	0.0269802
0.732788	0.0254199	0.0162477	0.0106472	0.0264168
0.739105	0.0240563	0.0154036	0.0102841	0.0257435
0.745422	0.0227887	0.0146741	0.0097402	0.024973
0.75174	0.0216352	0.0140664	0.00903165	0.0241187
0.758057	0.0206114	0.0135866	0.00817593	0.0231945
0.764374	0.01973	0.0132385	0.00719163	0.0222142
0.770691	0.0190012	0.0130246	0.00609795	0.0211919
0.777008	0.0184325	0.0129458	0.0049143	0.0201409
0.783325	0.0180287	0.0130015	0.00365994	0.0190743
0.789642	0.0177925	0.01319	0.00235363	0.0180044
0.795959	0.0177246	0.0135084	0.00101336	0.0169427
0.802277	0.0178235	0.0139531	-0.000343826	0.0158998
0.808594	0.0180863	0.0145196	-0.001702	0.0148853
0.814911	0.018509	0.015203	-0.00304647	0.0139082
0.821228	0.0190861	0.0159981	-0.00436381	0.0129761
0.827545	0.0198117	0.0168993	-0.00564187	0.012096
0.833862	0.020679	0.0179011	-0.00686977	0.0112742
0.840179	0.0216809	0.0189977	-0.00803786	0.0105159
0.846497	0.0228101	0.0201838	-0.00913762	0.00982591
0.852814	0.0240591	0.021454	-0.0101616	0.00920831
0.859131	0.0254204	0.0228031	-0.0111032	0.00866672
0.865448	0.0268867	0.0242263	-0.011957	0.00820433
0.871765	0.0284509	0.025719	-0.0127179	0.00782397
0.878082	0.0301061	0.0272768	-0.0133819	0.00752822
0.884399	0.0318456	0.0288957	-0.0139453	0.00731947
0.890717	0.0336632	0.030572	-0.0144049	0.00719996
0.897034	0.0355529	0.0323022	-0.0147579	0.0071719
0.903351	0.037509	0.034083	-0.0150019	0.00723746
0.909668	0.0395262	0.0359114	-0.0151347	0.00739888
0.915985	0.0415996	0.0377846	-0.0151542	0.00765849
0.922302	0.0437244	0.0397	-0.0150583	0.00801875
0.928619	0.0458961	0.0416549	-0.0148451	0.00848231
0.934937	0.0481106	0.0436471	-0.0145126	0.00905202
0.941254	0.050364	0.045674	-0.0140588	0.00973099
0.947571	0.0526523	0.0477334	-0.0134816	0.0105226
0.953888	0.0549721	0.0498229	-0.0127784	0.0114306
0.960205	0.0573196	0.05194	-0.011947	0.0124589
0.966522	0.0596916	0.0540821	-0.0109844	0.013612
0.972839	0.0620846	0.0562466	-0.00988761	0.0148946
0.979156	0.064495	0.0584304	-0.00865334	0.016312
0.985474	0.0669194	0.0606304	-0.0072779	0.0178697
0.991791	0.0693541	0.0628428	-0.00575725	0.0195737
0.998108	0.0717954	0.0650639	-0.00408698	0.0214306
1.00443	0.0742391	0.067289	-0.00226226	0.0234474
1.01074	0.0766808	0.0695131	-0.00027782	0.0256316
1.01706	0.0791158	0.0717305	0.00187206	0.0279911
1.02338	0.081539	0.0739347	0.00419357	0.0305346
1.02969	0.0839445	0.0761185	0.00669343	0.0332709
1.03601	0.086326	0.0782735	0.00937885	0.0362097
1.04233	0.0886764	0.0803904	0.0122576	0.0393611
1.04865	0.0909877	0.0824585	0.0153379	0.0427356
1.05496	0.0932509	0.0844656	0.0186287	0.0463443
1.06128	0.0954561	0.0863983	0.0221395	0.0501988
1.0676	0.0975918	0.0882409	0.0258801	0.0543111
1.07391	0.0996453	0.089976	0.0298613	0.0586937
1.08023	0.101602	0.0915839	0.0340942	0.0633591
1.08655	0.103446	0.0930421	0.0385905	0.0683206
1.09286	0.105158	0.0943255	0.0433627	0.0735912
1.09918	0.106717	0.0954053	0.0484237	0.0791843
1.1055	0.108099	0.0962493	0.0537869	0.0851131
1.11182	0.109277	0.0968205	0.0594663	0.0913904
1.11813	0.110219	0.097077	0.0654762	0.0980287
1.12445	0.110888	0.096971	0.0718315	0.105039
1.13077	0.111242	0.0964475	0.0785468	0.112433
1.13708	0.111231	0.0954433	0.0856365	0.120216
1.1434	0.110798	0.093885	0.0931141	0.128395
1.14972	0.109873	0.0916869	0.100991	0.136968
1.15604	0.108374	0.0887488	0.109276	0.145929
1.16235	0.106202	0.0849523	0.117969	0.155258
1.16867	0.103238	0.080158	0.127062	0.16492
1.17499	0.0993359	0.0742014	0.136528	0.174852
1.1813	0.0943243	0.0668907	0.146309	0.184953
1.18762	0.0879994	0.058008	0.156306	0.195064
1.19394	0.0801307	0.0473178	0.166346	0.204937
1.20026	0.0704777	0.0345923	0.176155	0.214204
1.20657	0.0588304	0.0196653	0.185319	0.222339
1.21289	0.045085	0.00252583	0.193263	0.228643
1.21921	0.0293582	-0.0165492	0.199272	0.232295
1.22552	0.0121033	-0.0368743	0.202606	0.232501
1.23184	-0.00585683	-0.0573519	0.202709	0.228767
1.23816	-0.0234654	-0.0766826	0.199438	0.221145
1.24448	-0.0397108	-0.0937293	0.193138	0.21028
1.25079	-0.0538861	-0.107813	0.184518	0.197189
1.25711	-0.0656831	-0.118772	0.174406	0.182936
1.26343	-0.0751237	-0.126821	0.163543	0.168394
1.26974	-0.0824269	-0.132368	0.152494	0.154168
1.27606	-0.0878924	-0.135863	0.141641	0.140624
1.28238	-0.0918282	-0.137725	0.131219	0.127953
1.2887	-0.0945149	-0.13831	0.121358	0.116229
1.29501	-0.0961928	-0.137911	0.112118	0.105456
1.30133	-0.0970615	-0.136756	0.103516	0.0956007
1.30765	-0.0972842	-0.135029	0.0955418	0.0866086
1.31396	-0.0969927	-0.132871	0.0881697	0.0784174
1.32028	-0.0962937	-0.130393	0.0813669	0.0709627
1.3266	-0.0952733	-0.127682	0.0750969	0.0641817
1.33292	-0.094001	-0.124808	0.0693222	0.0580152
1.33923	-0.0925332	-0.121822	0.0640061	0.0524084
1.34555	-0.0909156	-0.118768	0.0591135	0.0473112
1.35187	-0.0891855	-0.115678	0.0546113	0.0426779
1.35818	-0.0873733	-0.11258	0.050469	0.0384672
1.3645	-0.0855038	-0.109494	0.046658	0.0346418
1.37082	-0.0835974	-0.106436	0.0431522	0.0311681
1.37714	-0.0816709	-0.103419	0.0399275	0.0280156
1.38345	-0.0797378	-0.100454	0.0369621	0.025157
1.38977	-0.0778095	-0.0975485	0.0342356	0.0225676
1.39609	-0.0758952	-0.0947084	0.0317298	0.0202249
1.4024	-0.0740024	-0.0919386	0.0294278	0.0181087
1.40872	-0.0721374	-0.0892427	0.027314	0.0162006
1.41504	-0.0703053	-0.0866233	0.0253744	0.0144838
1.42136	-0.0685102	-0.0840823	0.0235959	0.0129433
1.42767	-0.0667554	-0.081621	0.0219665	0.0115649
1.43399	-0.0650437	-0.0792404	0.0204754	0.010336
1.44031	-0.0633774	-0.0769408	0.0191123	0.00924492
1.44662	-0.061758	-0.0747224	0.0178678	0.00828083
1.45294	-0.060187	-0.0725852	0.0167333	0.00743379
1.45926	-0.0586654	-0.0705287	0.0157006	0.00669458
1.46558	-0.0571941	-0.0685527	0.0147623	0.0060546
1.47189	-0.0557735	-0.0666565	0.0139113	0.00550586
1.47821	-0.054404	-0.0648394	0.0131411	0.00504085
1.48453	-0.0530857	-0.0631007	0.0124454	0.00465251
1.49084	-0.0518188	-0.0614393	0.0118185	0.0043342
1.49716	-0.0506031	-0.0598545	0.011255	0.00407962
1.50348	-0.0494384	-0.058345	0.0107495	0.00388279
1.5098	-0.0483242	-0.0569099	0.0102972	0.00373802
1.51611	-0.0472603	-0.0555478	0.00989343	0.00363987
1.52243	-0.046246	-0.0542575	0.00953368	0.00358313
1.52875	-0.0452806	-0.0530376	0.00921372	0.00356282
1.53506	-0.0443635	-0.0518866	0.00892948	0.00357413
1.54138	-0.0434936	-0.0508029	0.00867707	0.00361248
1.5477	-0.0426701	-0.0497848	0.00845275	0.00367342
1.55402	-0.0418919	-0.0488304	0.00825298	0.00375272
1.56033	-0.0411579	-0.0479379	0.00807434	0.00384629
1.56665	-0.0404666	-0.047105	0.00791359	0.00395025
1.57297	-0.0398168	-0.0463296	0.00776762	0.00406088
1.57928	-0.039207	-0.0456094	0.00763349	0.00417465
1.5856	-0.0386355	-0.0449419	0.00750842	0.00428822
1.59192	-0.0381007	-0.0443243	0.00738977	0.00439847
1.59824	-0.0376008	-0.0437541	0.00727508	0.00450247
1.60455	-0.037134	-0.0432282	0.00716206	0.00459755
1.61087	-0.0366981	-0.0427439	0.0070486	0.00468124
1.61719	-0.0362913	-0.0422979	0.00693275	0.00475134
1.6235	-0.0359114	-0.0418871	0.00681277	0.00480592
1.62982	-0.0355563	-0.0415083	0.00668709	0.00484329
1.63614	-0.0352236	-0.0411582	0.00655438	0.00486205
1.64246	-0.0349112	-0.0408335	0.00641346	0.00486109
1.64877	-0.0346168	-0.0405309	0.00626338	0.00483958
1.65509	-0.0343381	-0.0402471	0.0061034	0.00479699
1.66141	-0.0340728	-0.0399788	0.00593298	0.00473307
1.66772	-0.0338187	-0.0397228	0.00575179	0.00464786
1.67404	-0.0335737	-0.0394761	0.0055597	0.00454168
1.68036	-0.0333355	-0.0392357	0.00535676	0.00441512
1.68668	-0.0331022	-0.0389987	0.00514325	0.00426903
1.69299	-0.0328718	-0.0387624	0.00491959	0.00410451
1.69931	-0.0326423	-0.0385244	0.00468641	0.00392287
1.70563	-0.0324122	-0.0382824	0.00444445	0.00372564
1.71194	-0.0321798	-0.0380343	0.00419465	0.00351452
1.71826	-0.0319436	-0.0377784	0.00393803	0.00329138
1.72458	-0.0317025	-0.037513	0.00367576	0.0030582
1.7309	-0.0314552	-0.0372368	0.00340907	0.00281708
1.73721	-0.0312009	-0.036949	0.00313928	0.00257018
1.74353	-0.0309388	-0.0366486	0.00286778	0.00231972
1.74985	-0.0306683	-0.0363351	0.00259597	0.00206792
1.75616	-0.030389	-0.0360085	0.00232529	0.00181699
1.76248	-0.0301007	-0.0356686	0.00205716	0.00156911
1.7688	-0.0298034	-0.0353158	0.001793	0.00132638
1.77512	-0.029497	-0.0349506	0.00153417	0.00109081
1.78143	-0.029182	-0.0345737	0.001282	0.000864314
1.78775	-0.0288587	-0.034186	0.00103775	0.000648663
1.79407	-0.0285276	-0.0337888	0.000802585	0.000445477
1.80038	-0.0281895	-0.0333832	0.000577607	0.000256212
1.8067	-0.027845	-0.0329707	0.000363799	8.2143e-05
1.81302	-0.0274951	-0.0325529	0.000162043	-7.5643e-05
1.81934	-0.0271407	-0.0321315	-2.6897e-05	-0.000216261
1.82565	-0.0267828	-0.0317081	-0.000202374	-0.000339032
1.83197	-0.0264226	-0.0312847	-0.000363866	-0.000443488
1.83829	-0.0260611	-0.0308629	-0.000510979	-0.000529376
1.8446	-0.0256996	-0.0304448	-0.000643446	-0.000596659
1.85092	-0.0253392	-0.0300322	-0.000761128	-0.000645515
1.85724	-0.024981	-0.0296268	-0.000864016	-0.000676338
1.86356	-0.0246264	-0.0292305	-0.000952224	-0.00068973
1.86987	-0.0242763	-0.028845	-0.001026	-0.000686497
1.87619	-0.023932	-0.0284718	-0.00108569	-0.000667644
1.88251	-0.0235945	-0.0281126	-0.00113179	-0.000634364
1.88882	-0.023265	-0.0277687	-0.00116487	-0.000588027
1.89514	-0.0229442	-0.0274412	-0.00118565	-0.000530169
1.90146	-0.0226332	-0.0271314	-0.00119492	-0.000462474
1.90778	-0.0223327	-0.0268399	-0.00119356	-0.000386758
1.91409	-0.0220435	-0.0265674	-0.00118254	-0.000304949
1.92041	-0.0217662	-0.0263145	-0.00116291	-0.000219064
1.92673	-0.0215012	-0.0260812	-0.00113578	-0.000131183
1.93304	-0.021249	-0.0258676	-0.00110231	-4.3421e-05
1.93936	-0.0210098	-0.0256732	-0.00106369	4.21e-05
1.94568	-0.0207837	-0.0254976	-0.00102115	0.000123287
1.952	-0.0205708	-0.0253398	-0.000975902	0.000198107
1.95831	-0.0203709	-0.0251989	-0.000929183	0.000264624
1.96463	-0.0201837	-0.0250734	-0.000882188	0.000321033
1.97095	-0.0200088	-0.0249617	-0.000836074	0.000365694
1.97726	-0.0198457	-0.0248622	-0.000791944	0.000397171
1.98358	-0.0196937	-0.0247728	-0.000750827	0.000414256
1.9899	-0.0195521	-0.0246915	-0.000713664	0.000416
1.99622	-0.01942	-0.0246159	-0.000681293	0.000401734
2.00253	-0.0192965	-0.0245438	-0.000654438	0.000371088
2.00885	-0.0191805	-0.0244728	-0.000633698	0.000323998
2.01517	-0.0190709	-0.0244006	-0.000619537	0.000260712
2.02148	-0.0189668	-0.024325	-0.000612284	0.000181783
2.0278	-0.0188669	-0.0242438	-0.000612125	8.8059e-05
2.03412	-0.0187701	-0.0241549	-0.000619109	-1.9339e-05
2.04044	-0.0186755	-0.0240565	-0.00063315	-0.000139037
2.04675	-0.0185819	-0.023947	-0.000654032	-0.000269448
2.05307	-0.0184884	-0.023825	-0.000681423	-0.0004088
2.05939	-0.0183941	-0.0236894	-0.000714882	-0.00055518
2.0657	-0.0182981	-0.0235393	-0.000753875	-0.000706574
2.07202	-0.0181998	-0.0233742	-0.00079779	-0.000860908
2.07834	-0.0180985	-0.0231938	-0.000845952	-0.00101608
2.08466	-0.0179938	-0.022998	-0.000897638	-0.00117003
2.09097	-0.0178851	-0.022787	-0.000952095	-0.00132072
2.09729	-0.0177723	-0.0225615	-0.00100855	-0.00146621
2.10361	-0.0176551	-0.0223219	-0.00106624	-0.00160467
2.10992	-0.0175335	-0.0220693	-0.00112438	-0.00173441
2.11624	-0.0174074	-0.0218046	-0.00118225	-0.00185389
2.12256	-0.0172769	-0.0215292	-0.00123913	-0.00196172
2.12888	-0.0171422	-0.0212442	-0.00129435	-0.0020567
2.13519	-0.0170036	-0.0209512	-0.0013473	-0.00213779
2.14151	-0.0168612	-0.0206515	-0.00139739	-0.00220416
2.14783	-0.0167156	-0.0203469	-0.00144411	-0.00225511
2.15414	-0.016567	-0.0200387	-0.00148701	-0.00229018
2.16046	-0.0164158	-0.0197287	-0.00152569	-0.00230902
2.16678	-0.0162627	-0.0194184	-0.00155982	-0.00231149
2.1731	-0.0161079	-0.0191093	-0.00158912	-0.00229759
2.17941	-0.0159521	-0.0188029	-0.00161337	-0.00226747
2.18573	-0.0157956	-0.0185009	-0.00163243	-0.00222141
2.19205	-0.0156391	-0.0182045	-0.00164618	-0.00215986
2.19836	-0.015483	-0.0179151	-0.0016546	-0.00208336
2.20468	-0.0153277	-0.0176342	-0.00165768	-0.00199258
2.211	-0.0151738	-0.0173627	-0.00165548	-0.0018883
2.21732	-0.0150217	-0.017102	-0.00164811	-0.0017714
2.22363	-0.0148719	-0.016853	-0.00163572	-0.00164285
2.22995	-0.0147248	-0.0166167	-0.00161849	-0.00150372
2.23627	-0.0145807	-0.0163939	-0.00159665	-0.00135513
2.24258	-0.01444	-0.0161853	-0.00157047	-0.0011983
2.2489	-0.014303	-0.0159917	-0.00154023	-0.00103448
2.25522	-0.0141701	-0.0158134	-0.00150626	-0.000864999
2.26154	-0.0140415	-0.0156509	-0.0014689	-0.000691215
2.26785	-0.0139173	-0.0155045	-0.00142852	-0.000514524
2.27417	-0.0137979	-0.0153742	-0.0013855	-0.000336341
2.28049	-0.0136832	-0.0152601	-0.00134024	-0.000158097
2.2868	-0.0135735	-0.0151621	-0.00129315	1.8781e-05
2.29312	-0.0134688	-0.0150797	-0.00124462	0.000192878
2.29944	-0.013369	-0.0150127	-0.00119508	0.000362806
2.30576	-0.0132742	-0.0149605	-0.00114494	0.000527218
2.31207	-0.0131843	-0.0149224	-0.00109458	0.000684821
2.31839	-0.0130992	-0.0148975	-0.00104441	0.000834395
2.32471	-0.0130187	-0.014885	-0.000994784	0.000974802
2.33102	-0.0129427	-0.0148838	-0.00094606	0.00110501
2.33734	-0.0128709	-0.0148926	-0.000898561	0.00122408
2.34366	-0.0128031	-0.0149103	-0.000852584	0.00133123
2.34998	-0.012739	-0.0149356	-0.000808395	0.00142579
2.35629	-0.0126783	-0.0149669	-0.000766225	0.00150726
2.36261	-0.0126208	-0.0150029	-0.000726267	0.00157526
2.36893	-0.0125659	-0.0150421	-0.000688677	0.00162962
2.37524	-0.0125136	-0.015083	-0.00065357	0.00167029
2.38156	-0.0124633	-0.0151241	-0.000621022	0.00169741
2.38788	-0.0124147	-0.0151641	-0.000591068	0.00171128
2.3942	-0.0123675	-0.0152014	-0.000563705	0.00171235
2.40051	-0.0123214	-0.0152348	-0.00053889	0.00170122
2.40683	-0.0122761	-0.0152631	-0.000516546	0.00167863
2.41315	-0.0122312	-0.0152851	-0.000496563	0.00164545
2.41946	-0.0121866	-0.0152998	-0.000478803	0.00160266
2.42578	-0.0121418	-0.0153063	-0.000463098	0.00155133
2.4321	-0.0120969	-0.015304	-0.000449261	0.00149261
2.43842	-0.0120514	-0.0152921	-0.000437086	0.0014277
2.44473	-0.0120054	-0.0152703	-0.000426353	0.00135785
2.45105	-0.0119586	-0.0152383	-0.000416834	0.00128433
2.45737	-0.0119111	-0.0151959	-0.000408295	0.00120841
2.46368	-0.0118626	-0.015143	-0.0004005	0.00113134
2.47	-0.0118132	-0.0150799	-0.000393216	0.00105433
2.47632	-0.011763	-0.0150067	-0.000386218	0.000978575
2.48264	-0.0117118	-0.0149239	-0.000379289	0.000905182
2.48895	-0.0116598	-0.0148319	-0.000372224	0.000835202
2.49527	-0.0116071	-0.0147313	-0.000364834	0.0007696
2.50159	-0.0115537	-0.0146228	-0.000356945	0.000709258
2.5079	-0.0114998	-0.0145071	-0.000348405	0.000654964
2.51422	-0.0114454	-0.0143851	-0.000339078	0.000607406
2.52054	-0.0113908	-0.0142575	-0.00032885	0.000567177
2.52686	-0.0113361	-0.0141252	-0.000317629	0.000534764
2.53317	-0.0112814	-0.0139892	-0.000305344	0.000510558
2.53949	-0.0112268	-0.0138504	-0.000291944	0.000494848
2.54581	-0.0111727	-0.0137098	-0.0002774	0.000487825
2.55212	-0.011119	-0.0135681	-0.000261704	0.000489587
2.55844	-0.0110661	-0.0134265	-0.000244867	0.000500142
2.56476	-0.011014	-0.0132857	-0.000226918	0.000519407
2.57108	-0.0109628	-0.0131466	-0.000207905	0.000547222
2.57739	-0.0109128	-0.0130101	-0.000187892	0.000583346
2.58371	-0.010864	-0.012877	-0.00016696	0.000627464
2.59003	-0.0108166	-0.012748	-0.000145201	0.000679197
2.59634	-0.0107707	-0.0126238	-0.000122723	0.000738099
2.60266	-0.0107263	-0.0125051	-9.9645e-05	0.000803668
2.60898	-0.0106837	-0.0123926	-7.6094e-05	0.000875348
2.6153	-0.0106427	-0.0122867	-5.2209e-05	0.000952537
2.62161	-0.0106036	-0.0121879	-2.8133e-05	0.00103459
2.62793	-0.0105663	-0.0120967	-4.019e-06	0.00112082
2.63425	-0.0105309	-0.0120134	1.9981e-05	0.00121051
2.64056	-0.0104973	-0.0119383	4.3706e-05	0.00130291
2.64688	-0.0104656	-0.0118717	6.6997e-05	0.00139727
2.6532	-0.0104357	-0.0118137	8.9694e-05	0.00149279
2.65952	-0.0104076	-0.0117644	0.000111639	0.00158867
2.66583	-0.0103812	-0.0117237	0.000132677	0.00168413
2.67215	-0.0103565	-0.0116917	0.000152655	0.00177835
2.67847	-0.0103334	-0.0116682	0.000171429	0.00187053
2.68478	-0.0103118	-0.011653	0.000188861	0.0019599
2.6911	-0.0102916	-0.0116457	0.000204822	0.00204569
2.69742	-0.0102726	-0.0116461	0.000219195	0.00212716
2.70374	-0.0102546	-0.0116536	0.000231873	0.0022036
2.71005	-0.0102376	-0.0116679	0.000242764	0.00227436
2.71637	-0.0102214	-0.0116882	0.00025179	0.00233879
2.72269	-0.0102058	-0.011714	0.000258889	0.00239635
2.729	-0.0101905	-0.0117447	0.000264017	0.00244653
2.73532	-0.0101755	-0.0117793	0.000267148	0.00248889
2.74164	-0.0101606	-0.0118173	0.000268275	0.00252307
2.74796	-0.0101454	-0.0118576	0.000267411	0.00254879
2.75427	-0.0101299	-0.0118994	0.000264589	0.00256586
2.76059	-0.0101139	-0.011942	0.000259862	0.00257416
2.76691	-0.0100971	-0.0119842	0.000253304	0.0025737
2.77322	-0.0100795	-0.0120253	0.000245009	0.00256455
2.77954	-0.0100607	-0.0120644	0.000235089	0.0025469
2.78586	-0.0100407	-0.0121004	0.000223677	0.00252104
2.79218	-0.0100193	-0.0121327	0.000210921	0.00248733
2.79849	-0.00999641	-0.0121604	0.000196985	0.00244627
2.80481	-0.00997189	-0.0121827	0.000182047	0.00239841
2.81113	-0.00994566	-0.012199	0.000166296	0.00234439
2.81744	-0.00991765	-0.0122085	0.000149931	0.00228493
2.82376	-0.00988782	-0.0122109	0.000133157	0.00222084
2.83008	-0.00985614	-0.0122055	0.000116184	0.00215294
2.8364	-0.00982261	-0.0121922	9.9224e-05	0.00208215
2.84271	-0.00978726	-0.0121706	8.2484e-05	0.00200937
2.84903	-0.00975013	-0.0121406	6.6171e-05	0.00193558
2.85535	-0.00971129	-0.0121021	5.0483e-05	0.00186172
2.86166	-0.00967083	-0.0120552	3.5608e-05	0.00178874
2.86798	-0.00962886	-0.0120002	2.1722e-05	0.0017176
2.8743	-0.00958552	-0.0119373	8.988e-06	0.0016492
2.88062	-0.00954094	-0.0118668	-2.449e-06	0.00158441
2.88693	-0.00949528	-0.0117893	-1.2461e-05	0.00152404
2.89325	-0.00944872	-0.0117054	-2.0941e-05	0.00146886
2.89957	-0.00940145	-0.0116156	-2.7801e-05	0.00141954
2.90588	-0.00935364	-0.0115206	-3.2975e-05	0.0013767
2.9122	-0.00930549	-0.0114213	-3.6419e-05	0.00134085
2.91852	-0.00925719	-0.0113185	-3.8111e-05	0.00131243
2.92484	-0.00920894	-0.0112129	-3.8051e-05	0.00129176
2.93115	-0.00916093	-0.0111055	-3.6259e-05	0.00127909
2.93747	-0.00911334	-0.0109972	-3.2778e-05	0.00127455
2.94379	-0.00906634	-0.0108889	-2.7667e-05	0.00127821
2.9501	-0.00902012	-0.0107814	-2.1006e-05	0.00128999
2.95642	-0.00897481	-0.0106756	-1.2889e-05	0.00130977
2.96274	-0.00893056	-0.0105723	-3.427e-06	0.0013373
2.96906	-0.0088875	-0.0104724	7.256e-06	0.00137226
2.97537	-0.00884574	-0.0103767	1.9026e-05	0.00141426
2.98169	-0.00880537	-0.0102858	3.1739e-05	0.00146282
2.98801	-0.00876647	-0.0102004	4.5243e-05	0.0015174
2.99432	-0.00872911	-0.010121	5.9383e-05	0.00157739
3.00064	-0.00869331	-0.0100483	7.3998e-05	0.00164214

## Sheet: Fig. 2e
Energy (meV)	Re[ep_xy^A], +M	Re[ep_xy^A], -M	Im[ep_xy^A], +M	Im[ep_xy^A], -M
0.701202	0.0328882	-0.0328882	0.0093456	-0.0093456
0.70752	0.0313917	-0.0313917	0.0100467	-0.0100467
0.713837	0.0298701	-0.0298701	0.0105228	-0.0105228
0.720154	0.0283504	-0.0283504	0.010777	-0.010777
0.726471	0.0268588	-0.0268588	0.0108154	-0.0108154
0.732788	0.0254199	-0.0254199	0.0106472	-0.0106472
0.739105	0.0240563	-0.0240563	0.0102841	-0.0102841
0.745422	0.0227887	-0.0227887	0.0097402	-0.0097402
0.75174	0.0216352	-0.0216352	0.00903165	-0.00903165
0.758057	0.0206114	-0.0206114	0.00817593	-0.00817593
0.764374	0.01973	-0.01973	0.00719163	-0.00719163
0.770691	0.0190012	-0.0190012	0.00609795	-0.00609795
0.777008	0.0184325	-0.0184325	0.0049143	-0.0049143
0.783325	0.0180287	-0.0180287	0.00365994	-0.00365994
0.789642	0.0177925	-0.0177925	0.00235363	-0.00235363
0.795959	0.0177246	-0.0177246	0.00101336	-0.00101336
0.802277	0.0178235	-0.0178235	-0.000343826	0.000343826
0.808594	0.0180863	-0.0180863	-0.001702	0.001702
0.814911	0.018509	-0.018509	-0.00304647	0.00304647
0.821228	0.0190861	-0.0190861	-0.00436381	0.00436381
0.827545	0.0198117	-0.0198117	-0.00564187	0.00564187
0.833862	0.020679	-0.020679	-0.00686977	0.00686977
0.840179	0.0216809	-0.0216809	-0.00803786	0.00803786
0.846497	0.0228101	-0.0228101	-0.00913762	0.00913762
0.852814	0.0240591	-0.0240591	-0.0101616	0.0101616
0.859131	0.0254204	-0.0254204	-0.0111032	0.0111032
0.865448	0.0268867	-0.0268867	-0.011957	0.011957
0.871765	0.0284509	-0.0284509	-0.0127179	0.0127179
0.878082	0.0301061	-0.0301061	-0.0133819	0.0133819
0.884399	0.0318456	-0.0318456	-0.0139453	0.0139453
0.890717	0.0336632	-0.0336632	-0.0144049	0.0144049
0.897034	0.0355529	-0.0355529	-0.0147579	0.0147579
0.903351	0.037509	-0.037509	-0.0150019	0.0150019
0.909668	0.0395262	-0.0395262	-0.0151347	0.0151347
0.915985	0.0415996	-0.0415996	-0.0151542	0.0151542
0.922302	0.0437244	-0.0437244	-0.0150583	0.0150583
0.928619	0.0458961	-0.0458961	-0.0148451	0.0148451
0.934937	0.0481106	-0.0481106	-0.0145126	0.0145126
0.941254	0.050364	-0.050364	-0.0140588	0.0140588
0.947571	0.0526523	-0.0526523	-0.0134816	0.0134816
0.953888	0.0549721	-0.0549721	-0.0127784	0.0127784
0.960205	0.0573196	-0.0573196	-0.011947	0.011947
0.966522	0.0596916	-0.0596916	-0.0109844	0.0109844
0.972839	0.0620846	-0.0620846	-0.00988761	0.00988761
0.979156	0.064495	-0.064495	-0.00865334	0.00865334
0.985474	0.0669194	-0.0669194	-0.0072779	0.0072779
0.991791	0.0693541	-0.0693541	-0.00575725	0.00575725
0.998108	0.0717954	-0.0717954	-0.00408698	0.00408698
1.00443	0.0742391	-0.0742391	-0.00226226	0.00226226
1.01074	0.0766808	-0.0766808	-0.00027782	0.00027782
1.01706	0.0791158	-0.0791158	0.00187206	-0.00187206
1.02338	0.081539	-0.081539	0.00419357	-0.00419357
1.02969	0.0839445	-0.0839445	0.00669343	-0.00669343
1.03601	0.086326	-0.086326	0.00937885	-0.00937885
1.04233	0.0886764	-0.0886764	0.0122576	-0.0122576
1.04865	0.0909877	-0.0909877	0.0153379	-0.0153379
1.05496	0.0932509	-0.0932509	0.0186287	-0.0186287
1.06128	0.0954561	-0.0954561	0.0221395	-0.0221395
1.0676	0.0975918	-0.0975918	0.0258801	-0.0258801
1.07391	0.0996453	-0.0996453	0.0298613	-0.0298613
1.08023	0.101602	-0.101602	0.0340942	-0.0340942
1.08655	0.103446	-0.103446	0.0385905	-0.0385905
1.09286	0.105158	-0.105158	0.0433627	-0.0433627
1.09918	0.106717	-0.106717	0.0484237	-0.0484237
1.1055	0.108099	-0.108099	0.0537869	-0.0537869
1.11182	0.109277	-0.109277	0.0594663	-0.0594663
1.11813	0.110219	-0.110219	0.0654762	-0.0654762
1.12445	0.110888	-0.110888	0.0718315	-0.0718315
1.13077	0.111242	-0.111242	0.0785468	-0.0785468
1.13708	0.111231	-0.111231	0.0856365	-0.0856365
1.1434	0.110798	-0.110798	0.0931141	-0.0931141
1.14972	0.109873	-0.109873	0.100991	-0.100991
1.15604	0.108374	-0.108374	0.109276	-0.109276
1.16235	0.106202	-0.106202	0.117969	-0.117969
1.16867	0.103238	-0.103238	0.127062	-0.127062
1.17499	0.0993359	-0.0993359	0.136528	-0.136528
1.1813	0.0943243	-0.0943243	0.146309	-0.146309
1.18762	0.0879994	-0.0879994	0.156306	-0.156306
1.19394	0.0801307	-0.0801307	0.166346	-0.166346
1.20026	0.0704777	-0.0704777	0.176155	-0.176155
1.20657	0.0588304	-0.0588304	0.185319	-0.185319
1.21289	0.045085	-0.045085	0.193263	-0.193263
1.21921	0.0293582	-0.0293582	0.199272	-0.199272
1.22552	0.0121033	-0.0121033	0.202606	-0.202606
1.23184	-0.00585683	0.00585683	0.202709	-0.202709
1.23816	-0.0234654	0.0234654	0.199438	-0.199438
1.24448	-0.0397108	0.0397108	0.193138	-0.193138
1.25079	-0.0538861	0.0538861	0.184518	-0.184518
1.25711	-0.0656831	0.0656831	0.174406	-0.174406
1.26343	-0.0751237	0.0751237	0.163543	-0.163543
1.26974	-0.0824269	0.0824269	0.152494	-0.152494
1.27606	-0.0878924	0.0878924	0.141641	-0.141641
1.28238	-0.0918282	0.0918282	0.131219	-0.131219
1.2887	-0.0945149	0.0945149	0.121358	-0.121358
1.29501	-0.0961928	0.0961928	0.112118	-0.112118
1.30133	-0.0970615	0.0970615	0.103516	-0.103516
1.30765	-0.0972842	0.0972842	0.0955418	-0.0955418
1.31396	-0.0969927	0.0969927	0.0881697	-0.0881697
1.32028	-0.0962937	0.0962937	0.0813669	-0.0813669
1.3266	-0.0952733	0.0952733	0.0750969	-0.0750969
1.33292	-0.094001	0.094001	0.0693222	-0.0693222
1.33923	-0.0925332	0.0925332	0.0640061	-0.0640061
1.34555	-0.0909156	0.0909156	0.0591135	-0.0591135
1.35187	-0.0891855	0.0891855	0.0546113	-0.0546113
1.35818	-0.0873733	0.0873733	0.050469	-0.050469
1.3645	-0.0855038	0.0855038	0.046658	-0.046658
1.37082	-0.0835974	0.0835974	0.0431522	-0.0431522
1.37714	-0.0816709	0.0816709	0.0399275	-0.0399275
1.38345	-0.0797378	0.0797378	0.0369621	-0.0369621
1.38977	-0.0778095	0.0778095	0.0342356	-0.0342356
1.39609	-0.0758952	0.0758952	0.0317298	-0.0317298
1.4024	-0.0740024	0.0740024	0.0294278	-0.0294278
1.40872	-0.0721374	0.0721374	0.027314	-0.027314
1.41504	-0.0703053	0.0703053	0.0253744	-0.0253744
1.42136	-0.0685102	0.0685102	0.0235959	-0.0235959
1.42767	-0.0667554	0.0667554	0.0219665	-0.0219665
1.43399	-0.0650437	0.0650437	0.0204754	-0.0204754
1.44031	-0.0633774	0.0633774	0.0191123	-0.0191123
1.44662	-0.061758	0.061758	0.0178678	-0.0178678
1.45294	-0.060187	0.060187	0.0167333	-0.0167333
1.45926	-0.0586654	0.0586654	0.0157006	-0.0157006
1.46558	-0.0571941	0.0571941	0.0147623	-0.0147623
1.47189	-0.0557735	0.0557735	0.0139113	-0.0139113
1.47821	-0.054404	0.054404	0.0131411	-0.0131411
1.48453	-0.0530857	0.0530857	0.0124454	-0.0124454
1.49084	-0.0518188	0.0518188	0.0118185	-0.0118185
1.49716	-0.0506031	0.0506031	0.011255	-0.011255
1.50348	-0.0494384	0.0494384	0.0107495	-0.0107495
1.5098	-0.0483242	0.0483242	0.0102972	-0.0102972
1.51611	-0.0472603	0.0472603	0.00989343	-0.00989343
1.52243	-0.046246	0.046246	0.00953368	-0.00953368
1.52875	-0.0452806	0.0452806	0.00921372	-0.00921372
1.53506	-0.0443635	0.0443635	0.00892948	-0.00892948
1.54138	-0.0434936	0.0434936	0.00867707	-0.00867707
1.5477	-0.0426701	0.0426701	0.00845275	-0.00845275
1.55402	-0.0418919	0.0418919	0.00825298	-0.00825298
1.56033	-0.0411579	0.0411579	0.00807434	-0.00807434
1.56665	-0.0404666	0.0404666	0.00791359	-0.00791359
1.57297	-0.0398168	0.0398168	0.00776762	-0.00776762
1.57928	-0.039207	0.039207	0.00763349	-0.00763349
1.5856	-0.0386355	0.0386355	0.00750842	-0.00750842
1.59192	-0.0381007	0.0381007	0.00738977	-0.00738977
1.59824	-0.0376008	0.0376008	0.00727508	-0.00727508
1.60455	-0.037134	0.037134	0.00716206	-0.00716206
1.61087	-0.0366981	0.0366981	0.0070486	-0.0070486
1.61719	-0.0362913	0.0362913	0.00693275	-0.00693275
1.6235	-0.0359114	0.0359114	0.00681277	-0.00681277
1.62982	-0.0355563	0.0355563	0.00668709	-0.00668709
1.63614	-0.0352236	0.0352236	0.00655438	-0.00655438
1.64246	-0.0349112	0.0349112	0.00641346	-0.00641346
1.64877	-0.0346168	0.0346168	0.00626338	-0.00626338
1.65509	-0.0343381	0.0343381	0.0061034	-0.0061034
1.66141	-0.0340728	0.0340728	0.00593298	-0.00593298
1.66772	-0.0338187	0.0338187	0.00575179	-0.00575179
1.67404	-0.0335737	0.0335737	0.0055597	-0.0055597
1.68036	-0.0333355	0.0333355	0.00535676	-0.00535676
1.68668	-0.0331022	0.0331022	0.00514325	-0.00514325
1.69299	-0.0328718	0.0328718	0.00491959	-0.00491959
1.69931	-0.0326423	0.0326423	0.00468641	-0.00468641
1.70563	-0.0324122	0.0324122	0.00444445	-0.00444445
1.71194	-0.0321798	0.0321798	0.00419465	-0.00419465
1.71826	-0.0319436	0.0319436	0.00393803	-0.00393803
1.72458	-0.0317025	0.0317025	0.00367576	-0.00367576
1.7309	-0.0314552	0.0314552	0.00340907	-0.00340907
1.73721	-0.0312009	0.0312009	0.00313928	-0.00313928
1.74353	-0.0309388	0.0309388	0.00286778	-0.00286778
1.74985	-0.0306683	0.0306683	0.00259597	-0.00259597
1.75616	-0.030389	0.030389	0.00232529	-0.00232529
1.76248	-0.0301007	0.0301007	0.00205716	-0.00205716
1.7688	-0.0298034	0.0298034	0.001793	-0.001793
1.77512	-0.029497	0.029497	0.00153417	-0.00153417
1.78143	-0.029182	0.029182	0.001282	-0.001282
1.78775	-0.0288587	0.0288587	0.00103775	-0.00103775
1.79407	-0.0285276	0.0285276	0.000802585	-0.000802585
1.80038	-0.0281895	0.0281895	0.000577607	-0.000577607
1.8067	-0.027845	0.027845	0.000363799	-0.000363799
1.81302	-0.0274951	0.0274951	0.000162043	-0.000162043
1.81934	-0.0271407	0.0271407	-2.6897e-05	2.6897e-05
1.82565	-0.0267828	0.0267828	-0.000202374	0.000202374
1.83197	-0.0264226	0.0264226	-0.000363866	0.000363866
1.83829	-0.0260611	0.0260611	-0.000510979	0.000510979
1.8446	-0.0256996	0.0256996	-0.000643446	0.000643446
1.85092	-0.0253392	0.0253392	-0.000761128	0.000761128
1.85724	-0.024981	0.024981	-0.000864016	0.000864016
1.86356	-0.0246264	0.0246264	-0.000952224	0.000952224
1.86987	-0.0242763	0.0242763	-0.001026	0.001026
1.87619	-0.023932	0.023932	-0.00108569	0.00108569
1.88251	-0.0235945	0.0235945	-0.00113179	0.00113179
1.88882	-0.023265	0.023265	-0.00116487	0.00116487
1.89514	-0.0229442	0.0229442	-0.00118565	0.00118565
1.90146	-0.0226332	0.0226332	-0.00119492	0.00119492
1.90778	-0.0223327	0.0223327	-0.00119356	0.00119356
1.91409	-0.0220435	0.0220435	-0.00118254	0.00118254
1.92041	-0.0217662	0.0217662	-0.00116291	0.00116291
1.92673	-0.0215012	0.0215012	-0.00113578	0.00113578
1.93304	-0.021249	0.021249	-0.00110231	0.00110231
1.93936	-0.0210098	0.0210098	-0.00106369	0.00106369
1.94568	-0.0207837	0.0207837	-0.00102115	0.00102115
1.952	-0.0205708	0.0205708	-0.000975902	0.000975902
1.95831	-0.0203709	0.0203709	-0.000929183	0.000929183
1.96463	-0.0201837	0.0201837	-0.000882188	0.000882188
1.97095	-0.0200088	0.0200088	-0.000836074	0.000836074
1.97726	-0.0198457	0.0198457	-0.000791944	0.000791944
1.98358	-0.0196937	0.0196937	-0.000750827	0.000750827
1.9899	-0.0195521	0.0195521	-0.000713664	0.000713664
1.99622	-0.01942	0.01942	-0.000681293	0.000681293
2.00253	-0.0192965	0.0192965	-0.000654438	0.000654438
2.00885	-0.0191805	0.0191805	-0.000633698	0.000633698
2.01517	-0.0190709	0.0190709	-0.000619537	0.000619537
2.02148	-0.0189668	0.0189668	-0.000612284	0.000612284
2.0278	-0.0188669	0.0188669	-0.000612125	0.000612125
2.03412	-0.0187701	0.0187701	-0.000619109	0.000619109
2.04044	-0.0186755	0.0186755	-0.00063315	0.00063315
2.04675	-0.0185819	0.0185819	-0.000654032	0.000654032
2.05307	-0.0184884	0.0184884	-0.000681423	0.000681423
2.05939	-0.0183941	0.0183941	-0.000714882	0.000714882
2.0657	-0.0182981	0.0182981	-0.000753875	0.000753875
2.07202	-0.0181998	0.0181998	-0.00079779	0.00079779
2.07834	-0.0180985	0.0180985	-0.000845952	0.000845952
2.08466	-0.0179938	0.0179938	-0.000897638	0.000897638
2.09097	-0.0178851	0.0178851	-0.000952095	0.000952095
2.09729	-0.0177723	0.0177723	-0.00100855	0.00100855
2.10361	-0.0176551	0.0176551	-0.00106624	0.00106624
2.10992	-0.0175335	0.0175335	-0.00112438	0.00112438
2.11624	-0.0174074	0.0174074	-0.00118225	0.00118225
2.12256	-0.0172769	0.0172769	-0.00123913	0.00123913
2.12888	-0.0171422	0.0171422	-0.00129435	0.00129435
2.13519	-0.0170036	0.0170036	-0.0013473	0.0013473
2.14151	-0.0168612	0.0168612	-0.00139739	0.00139739
2.14783	-0.0167156	0.0167156	-0.00144411	0.00144411
2.15414	-0.016567	0.016567	-0.00148701	0.00148701
2.16046	-0.0164158	0.0164158	-0.00152569	0.00152569
2.16678	-0.0162627	0.0162627	-0.00155982	0.00155982
2.1731	-0.0161079	0.0161079	-0.00158912	0.00158912
2.17941	-0.0159521	0.0159521	-0.00161337	0.00161337
2.18573	-0.0157956	0.0157956	-0.00163243	0.00163243
2.19205	-0.0156391	0.0156391	-0.00164618	0.00164618
2.19836	-0.015483	0.015483	-0.0016546	0.0016546
2.20468	-0.0153277	0.0153277	-0.00165768	0.00165768
2.211	-0.0151738	0.0151738	-0.00165548	0.00165548
2.21732	-0.0150217	0.0150217	-0.00164811	0.00164811
2.22363	-0.0148719	0.0148719	-0.00163572	0.00163572
2.22995	-0.0147248	0.0147248	-0.00161849	0.00161849
2.23627	-0.0145807	0.0145807	-0.00159665	0.00159665
2.24258	-0.01444	0.01444	-0.00157047	0.00157047
2.2489	-0.014303	0.014303	-0.00154023	0.00154023
2.25522	-0.0141701	0.0141701	-0.00150626	0.00150626
2.26154	-0.0140415	0.0140415	-0.0014689	0.0014689
2.26785	-0.0139173	0.0139173	-0.00142852	0.00142852
2.27417	-0.0137979	0.0137979	-0.0013855	0.0013855
2.28049	-0.0136832	0.0136832	-0.00134024	0.00134024
2.2868	-0.0135735	0.0135735	-0.00129315	0.00129315
2.29312	-0.0134688	0.0134688	-0.00124462	0.00124462
2.29944	-0.013369	0.013369	-0.00119508	0.00119508
2.30576	-0.0132742	0.0132742	-0.00114494	0.00114494
2.31207	-0.0131843	0.0131843	-0.00109458	0.00109458
2.31839	-0.0130992	0.0130992	-0.00104441	0.00104441
2.32471	-0.0130187	0.0130187	-0.000994784	0.000994784
2.33102	-0.0129427	0.0129427	-0.00094606	0.00094606
2.33734	-0.0128709	0.0128709	-0.000898561	0.000898561
2.34366	-0.0128031	0.0128031	-0.000852584	0.000852584
2.34998	-0.012739	0.012739	-0.000808395	0.000808395
2.35629	-0.0126783	0.0126783	-0.000766225	0.000766225
2.36261	-0.0126208	0.0126208	-0.000726267	0.000726267
2.36893	-0.0125659	0.0125659	-0.000688677	0.000688677
2.37524	-0.0125136	0.0125136	-0.00065357	0.00065357
2.38156	-0.0124633	0.0124633	-0.000621022	0.000621022
2.38788	-0.0124147	0.0124147	-0.000591068	0.000591068
2.3942	-0.0123675	0.0123675	-0.000563705	0.000563705
2.40051	-0.0123214	0.0123214	-0.00053889	0.00053889
2.40683	-0.0122761	0.0122761	-0.000516546	0.000516546
2.41315	-0.0122312	0.0122312	-0.000496563	0.000496563
2.41946	-0.0121866	0.0121866	-0.000478803	0.000478803
2.42578	-0.0121418	0.0121418	-0.000463098	0.000463098
2.4321	-0.0120969	0.0120969	-0.000449261	0.000449261
2.43842	-0.0120514	0.0120514	-0.000437086	0.000437086
2.44473	-0.0120054	0.0120054	-0.000426353	0.000426353
2.45105	-0.0119586	0.0119586	-0.000416834	0.000416834
2.45737	-0.0119111	0.0119111	-0.000408295	0.000408295
2.46368	-0.0118626	0.0118626	-0.0004005	0.0004005
2.47	-0.0118132	0.0118132	-0.000393216	0.000393216
2.47632	-0.011763	0.011763	-0.000386218	0.000386218
2.48264	-0.0117118	0.0117118	-0.000379289	0.000379289
2.48895	-0.0116598	0.0116598	-0.000372224	0.000372224
2.49527	-0.0116071	0.0116071	-0.000364834	0.000364834
2.50159	-0.0115537	0.0115537	-0.000356945	0.000356945
2.5079	-0.0114998	0.0114998	-0.000348405	0.000348405
2.51422	-0.0114454	0.0114454	-0.000339078	0.000339078
2.52054	-0.0113908	0.0113908	-0.00032885	0.00032885
2.52686	-0.0113361	0.0113361	-0.000317629	0.000317629
2.53317	-0.0112814	0.0112814	-0.000305344	0.000305344
2.53949	-0.0112268	0.0112268	-0.000291944	0.000291944
2.54581	-0.0111727	0.0111727	-0.0002774	0.0002774
2.55212	-0.011119	0.011119	-0.000261704	0.000261704
2.55844	-0.0110661	0.0110661	-0.000244867	0.000244867
2.56476	-0.011014	0.011014	-0.000226918	0.000226918
2.57108	-0.0109628	0.0109628	-0.000207905	0.000207905
2.57739	-0.0109128	0.0109128	-0.000187892	0.000187892
2.58371	-0.010864	0.010864	-0.00016696	0.00016696
2.59003	-0.0108166	0.0108166	-0.000145201	0.000145201
2.59634	-0.0107707	0.0107707	-0.000122723	0.000122723
2.60266	-0.0107263	0.0107263	-9.9645e-05	9.9645e-05
2.60898	-0.0106837	0.0106837	-7.6094e-05	7.6094e-05
2.6153	-0.0106427	0.0106427	-5.2209e-05	5.2209e-05
2.62161	-0.0106036	0.0106036	-2.8133e-05	2.8133e-05
2.62793	-0.0105663	0.0105663	-4.019e-06	4.019e-06
2.63425	-0.0105309	0.0105309	1.9981e-05	-1.9981e-05
2.64056	-0.0104973	0.0104973	4.3706e-05	-4.3706e-05
2.64688	-0.0104656	0.0104656	6.6997e-05	-6.6997e-05
2.6532	-0.0104357	0.0104357	8.9694e-05	-8.9694e-05
2.65952	-0.0104076	0.0104076	0.000111639	-0.000111639
2.66583	-0.0103812	0.0103812	0.000132677	-0.000132677
2.67215	-0.0103565	0.0103565	0.000152655	-0.000152655
2.67847	-0.0103334	0.0103334	0.000171429	-0.000171429
2.68478	-0.0103118	0.0103118	0.000188861	-0.000188861
2.6911	-0.0102916	0.0102916	0.000204822	-0.000204822
2.69742	-0.0102726	0.0102726	0.000219195	-0.000219195
2.70374	-0.0102546	0.0102546	0.000231873	-0.000231873
2.71005	-0.0102376	0.0102376	0.000242764	-0.000242764
2.71637	-0.0102214	0.0102214	0.00025179	-0.00025179
2.72269	-0.0102058	0.0102058	0.000258889	-0.000258889
2.729	-0.0101905	0.0101905	0.000264017	-0.000264017
2.73532	-0.0101755	0.0101755	0.000267148	-0.000267148
2.74164	-0.0101606	0.0101606	0.000268275	-0.000268275
2.74796	-0.0101454	0.0101454	0.000267411	-0.000267411
2.75427	-0.0101299	0.0101299	0.000264589	-0.000264589
2.76059	-0.0101139	0.0101139	0.000259862	-0.000259862
2.76691	-0.0100971	0.0100971	0.000253304	-0.000253304
2.77322	-0.0100795	0.0100795	0.000245009	-0.000245009
2.77954	-0.0100607	0.0100607	0.000235089	-0.000235089
2.78586	-0.0100407	0.0100407	0.000223677	-0.000223677
2.79218	-0.0100193	0.0100193	0.000210921	-0.000210921
2.79849	-0.00999641	0.00999641	0.000196985	-0.000196985
2.80481	-0.00997189	0.00997189	0.000182047	-0.000182047
2.81113	-0.00994566	0.00994566	0.000166296	-0.000166296
2.81744	-0.00991765	0.00991765	0.000149931	-0.000149931
2.82376	-0.00988782	0.00988782	0.000133157	-0.000133157
2.83008	-0.00985614	0.00985614	0.000116184	-0.000116184
2.8364	-0.00982261	0.00982261	9.9224e-05	-9.9224e-05
2.84271	-0.00978726	0.00978726	8.2484e-05	-8.2484e-05
2.84903	-0.00975013	0.00975013	6.6171e-05	-6.6171e-05
2.85535	-0.00971129	0.00971129	5.0483e-05	-5.0483e-05
2.86166	-0.00967083	0.00967083	3.5608e-05	-3.5608e-05
2.86798	-0.00962886	0.00962886	2.1722e-05	-2.1722e-05
2.8743	-0.00958552	0.00958552	8.988e-06	-8.988e-06
2.88062	-0.00954094	0.00954094	-2.449e-06	2.449e-06
2.88693	-0.00949528	0.00949528	-1.2461e-05	1.2461e-05
2.89325	-0.00944872	0.00944872	-2.0941e-05	2.0941e-05
2.89957	-0.00940145	0.00940145	-2.7801e-05	2.7801e-05
2.90588	-0.00935364	0.00935364	-3.2975e-05	3.2975e-05
2.9122	-0.00930549	0.00930549	-3.6419e-05	3.6419e-05
2.91852	-0.00925719	0.00925719	-3.8111e-05	3.8111e-05
2.92484	-0.00920894	0.00920894	-3.8051e-05	3.8051e-05
2.93115	-0.00916093	0.00916093	-3.6259e-05	3.6259e-05
2.93747	-0.00911334	0.00911334	-3.2778e-05	3.2778e-05
2.94379	-0.00906634	0.00906634	-2.7667e-05	2.7667e-05
2.9501	-0.00902012	0.00902012	-2.1006e-05	2.1006e-05
2.95642	-0.00897481	0.00897481	-1.2889e-05	1.2889e-05
2.96274	-0.00893056	0.00893056	-3.427e-06	3.427e-06
2.96906	-0.0088875	0.0088875	7.256e-06	-7.256e-06
2.97537	-0.00884574	0.00884574	1.9026e-05	-1.9026e-05
2.98169	-0.00880537	0.00880537	3.1739e-05	-3.1739e-05
2.98801	-0.00876647	0.00876647	4.5243e-05	-4.5243e-05
2.99432	-0.00872911	0.00872911	5.9383e-05	-5.9383e-05
3.00064	-0.00869331	0.00869331	7.3998e-05	-7.3998e-05

## Sheet: Fig. 2f
Magnetic field (T)	ep_xy^A, +P	ep_xy^A, -P	ep_xy^S, +P	ep_xy^S, -P		Magnetic field (T)	M (mu_B/Fe^3+)
-5	0.22243	-0.22243	-0.16526	0.16526		-13.9998	-0.826356
-3	0.19403	-0.19403	-0.10298	0.10298		-13.9	-0.82031
-1	0.20303	-0.20303	-0.032016	0.032016		-13.7998	-0.814257
0	0.1962	-0.1962	0.0007928	-0.0007928		-13.7	-0.808264
1	0.18581	-0.18581	0.027513	-0.027513		-13.5997	-0.802093
3	0.1801	-0.1801	0.099113	-0.099113		-13.4999	-0.796124
5	0.1983	-0.1983	0.18611	-0.18611		-13.3998	-0.790133
						-13.2997	-0.784107
						-13.1998	-0.778165
						-13.0999	-0.772117
						-13	-0.766212
						-12.8997	-0.760327
						-12.7999	-0.754265
						-12.6999	-0.748259
						-12.5997	-0.742203
						-12.4998	-0.736213
						-12.3998	-0.730331
						-12.3	-0.724208
						-12.1999	-0.718237
						-12.0999	-0.712236
						-12.0001	-0.706218
						-11.8999	-0.70028
						-11.8001	-0.694316
						-11.6999	-0.688265
						-11.5998	-0.682385
						-11.5	-0.676452
						-11.3999	-0.670476
						-11.2998	-0.664473
						-11.2	-0.658528
						-11.0999	-0.6526
						-10.9999	-0.64665
						-10.9001	-0.640742
						-10.7998	-0.634713
						-10.6998	-0.628756
						-10.6	-0.622827
						-10.4998	-0.616897
						-10.4001	-0.611047
						-10.2998	-0.605013
						-10.1997	-0.599036
						-10.0998	-0.593021
						-9.99974	-0.587119
						-9.89973	-0.581213
						-9.79984	-0.575243
						-9.69992	-0.569318
						-9.59989	-0.563347
						-9.4999	-0.557487
						-9.39977	-0.551513
						-9.30004	-0.545683
						-9.19975	-0.539803
						-9.09997	-0.533897
						-9.00012	-0.52794
						-8.90002	-0.522007
						-8.79999	-0.516071
						-8.69986	-0.510211
						-8.59968	-0.504206
						-8.49978	-0.498324
						-8.40007	-0.492488
						-8.29976	-0.486565
						-8.19984	-0.480648
						-8.0999	-0.474826
						-7.99976	-0.468863
						-7.89991	-0.462978
						-7.80005	-0.457195
						-7.6998	-0.451269
						-7.59986	-0.445249
						-7.49977	-0.439446
						-7.39991	-0.433611
						-7.29989	-0.427692
						-7.19995	-0.421835
						-7.09954	-0.415947
						-6.99966	-0.410035
						-6.8998	-0.404113
						-6.79966	-0.398255
						-6.69982	-0.392347
						-6.59979	-0.386475
						-6.4999	-0.380611
						-6.39988	-0.374649
						-6.29986	-0.368796
						-6.19997	-0.362951
						-6.10002	-0.357039
						-5.99984	-0.351143
						-5.8999	-0.345214
						-5.7999	-0.339302
						-5.69984	-0.333465
						-5.59992	-0.32753
						-5.49999	-0.321644
						-5.40004	-0.315737
						-5.29989	-0.309839
						-5.19983	-0.303864
						-5.09989	-0.297993
						-5.00001	-0.292019
						-4.89994	-0.286023
						-4.80005	-0.279973
						-4.6998	-0.273939
						-4.59991	-0.267929
						-4.49979	-0.261768
						-4.39985	-0.255556
						-4.29976	-0.249385
						-4.19994	-0.243154
						-4.09975	-0.23696
						-3.99986	-0.230656
						-3.89985	-0.22446
						-3.80001	-0.218281
						-3.69986	-0.212138
						-3.59987	-0.205948
						-3.49995	-0.199821
						-3.39989	-0.193733
						-3.3	-0.187629
						-3.20015	-0.181599
						-3.0998	-0.17555
						-3.00005	-0.16954
						-2.90008	-0.163591
						-2.79998	-0.157668
						-2.69999	-0.151758
						-2.59989	-0.145859
						-2.50004	-0.139976
						-2.39987	-0.134145
						-2.29991	-0.128343
						-2.19996	-0.122574
						-2.10004	-0.116799
						-2.00006	-0.111051
						-1.89961	-0.105343
						-1.79986	-0.0996693
						-1.69985	-0.0939667
						-1.59971	-0.0883123
						-1.4999	-0.0826626
						-1.40001	-0.0771049
						-1.29998	-0.0715181
						-1.19999	-0.0658697
						-1.1	-0.0602742
						-0.999991	-0.0547354
						-0.899998	-0.0491476
						-0.800004	-0.0435594
						-0.699981	-0.0380076
						-0.599987	-0.0325107
						-0.499977	-0.0269721
						-0.399982	-0.0214394
						-0.299996	-0.0159168
						-0.20002	-0.0103792
						-0.100004	-0.00486156
						-1.4e-06	0.00065838
						1.27e-05	-0.000657434
						0.0999954	0.00481513
						0.199995	0.0102729
						0.300022	0.0157169
						0.400041	0.0211615
						0.500005	0.0266251
						0.600025	0.0320776
						0.699992	0.0375132
						0.799996	0.0429691
						0.900001	0.0484075
						1	0.0538305
						1.09999	0.0592477
						1.20001	0.064658
						1.30001	0.0700563
						1.39999	0.0754317
						1.49997	0.0807847
						1.59996	0.08619
						1.70012	0.0915841
						1.79976	0.0969779
						1.90006	0.102398
						2.00011	0.107797
						2.09984	0.113232
						2.19994	0.11867
						2.29992	0.124086
						2.3999	0.129573
						2.50001	0.135085
						2.60003	0.14054
						2.69995	0.146024
						2.80001	0.15156
						2.89989	0.157068
						3.00013	0.162693
						3.10009	0.168302
						3.19991	0.17389
						3.3001	0.179518
						3.39998	0.185176
						3.50014	0.190858
						3.59998	0.196563
						3.69988	0.202295
						3.80003	0.208052
						3.90001	0.213901
						4.00007	0.21964
						4.10013	0.225532
						4.20006	0.231438
						4.29987	0.237401
						4.39989	0.243463
						4.49982	0.249726
						4.60015	0.255959
						4.7001	0.262115
						4.80004	0.268326
						4.90013	0.274605
						5.00014	0.281106
						5.09992	0.287688
						5.20024	0.294396
						5.30015	0.301151
						5.39984	0.3082
						5.49999	0.315115
						5.60002	0.322033
						5.70005	0.328726
						5.8	0.335765
						5.90019	0.342278
						6.00015	0.348573
						6.1	0.355192
						6.2	0.361743
						6.29996	0.368865
						6.39998	0.37474
						6.50013	0.380714
						6.6	0.386537
						6.69998	0.392433
						6.79988	0.398335
						6.89989	0.404235
						6.99978	0.410075
						7.10001	0.416027
						7.19986	0.421867
						7.29994	0.427838
						7.40005	0.433673
						7.49999	0.439636
						7.59986	0.445459
						7.70006	0.451334
						7.79992	0.45723
						7.89978	0.46311
						8.00011	0.469023
						8.10013	0.47494
						8.20012	0.48078
						8.30001	0.48665
						8.39993	0.492582
						8.49999	0.498501
						8.59973	0.504414
						8.6999	0.510344
						8.80006	0.516249
						8.90015	0.522154
						9.00019	0.528041
						9.09986	0.533931
						9.19978	0.539848
						9.30025	0.545773
						9.40018	0.551671
						9.4999	0.557609
						9.59992	0.56347
						9.69994	0.569418
						9.79993	0.575332
						9.89992	0.581348
						10.0002	0.587132
						10.0999	0.593037
						10.2002	0.599025
						10.3001	0.605021
						10.3998	0.610829
						10.4998	0.616732
						10.6001	0.622774
						10.7002	0.628593
						10.8	0.634577
						10.9004	0.640564
						11.0001	0.646557
						11.0999	0.652484
						11.2001	0.658411
						11.3002	0.66431
						11.4002	0.670385
						11.5001	0.676321
						11.6	0.682265
						11.6999	0.6882
						11.8	0.694263
						11.8998	0.700195
						11.9999	0.706205
						12.1002	0.712363
						12.1999	0.718116
						12.3	0.724092
						12.4	0.730101
						12.4999	0.736039
						12.5999	0.742173
						12.7001	0.748109
						12.8	0.754167
						12.9	0.760056
						13	0.766185
						13.1002	0.772264
						13.1998	0.778265
						13.3001	0.784178
						13.4004	0.790183
						13.5	0.796197
						13.6	0.802344
						13.6999	0.808287
						13.8001	0.814331
						13.8999	0.820341
						13.9998	0.826475

## Sheet: Fig. 3a
						Temperature (K)
	Energy (meV)	4	6	8	10	12	14	16	18	20
	0.499054	0.250289	0.19271	0.197074	0.22078	0.51912	1.15757	0.742887	0.941614	0.105533
	0.505371	0.247684	0.199631	0.214569	0.246847	0.548642	1.0752	0.717044	0.950057	0.20542
	0.511688	0.245589	0.206361	0.231068	0.271147	0.574689	0.996821	0.692517	0.955802	0.301703
	0.518005	0.243955	0.212865	0.246513	0.293585	0.597232	0.922728	0.669431	0.959075	0.393991
	0.524323	0.242733	0.219107	0.26085	0.314078	0.61627	0.853065	0.647873	0.960092	0.481851
	0.53064	0.24187	0.225051	0.27403	0.332554	0.631829	0.787856	0.627901	0.959062	0.564811
	0.536957	0.241317	0.230662	0.28601	0.348957	0.643967	0.727049	0.60955	0.956184	0.642371
	0.543274	0.241022	0.235905	0.296754	0.363244	0.652771	0.670541	0.592837	0.951649	0.714016
	0.549591	0.240934	0.240747	0.306232	0.37539	0.658358	0.618195	0.577763	0.945638	0.779236
	0.555908	0.241002	0.245156	0.314423	0.385387	0.660874	0.569854	0.564316	0.938322	0.837549
	0.562225	0.241177	0.249103	0.321313	0.393246	0.660492	0.525352	0.552476	0.929861	0.888526
	0.568542	0.24141	0.252561	0.326896	0.398993	0.657405	0.48452	0.542215	0.920406	0.93182
	0.57486	0.241655	0.255505	0.331176	0.402675	0.651827	0.447188	0.533499	0.910098	0.967191
	0.581177	0.241865	0.257912	0.334165	0.404354	0.643985	0.413191	0.52629	0.899064	0.994534
	0.587494	0.241999	0.259766	0.335882	0.404108	0.634117	0.38237	0.520544	0.887427	1.01389
	0.593811	0.242014	0.261049	0.336358	0.402032	0.622465	0.354572	0.516219	0.875294	1.02546
	0.600128	0.241871	0.261751	0.335628	0.398232	0.609272	0.329653	0.513266	0.862766	1.02958
	0.606445	0.241535	0.261864	0.333738	0.392825	0.59478	0.307475	0.511638	0.849933	1.02674
	0.612762	0.240972	0.261384	0.33074	0.385939	0.579223	0.287909	0.511284	0.836878	1.01754
	0.61908	0.240153	0.26031	0.326693	0.377707	0.562826	0.270835	0.512154	0.823673	1.00265
	0.625397	0.239051	0.258648	0.32166	0.368268	0.545804	0.256138	0.514195	0.810383	0.982808
	0.631714	0.237642	0.256406	0.315711	0.357763	0.528357	0.243711	0.517355	0.797067	0.958758
	0.638031	0.235907	0.253596	0.30892	0.346334	0.510674	0.233456	0.521581	0.783774	0.93124
	0.644348	0.233831	0.250235	0.301364	0.334123	0.492926	0.225278	0.526817	0.770548	0.900961
	0.650665	0.231403	0.246343	0.293122	0.321268	0.475271	0.219091	0.533007	0.757427	0.86858
	0.656982	0.228614	0.241944	0.284275	0.307903	0.457851	0.214812	0.540096	0.744443	0.834694
	0.6633	0.225463	0.237066	0.274905	0.294157	0.440794	0.212365	0.548024	0.731621	0.799833
	0.669617	0.221949	0.231739	0.265093	0.280155	0.424213	0.211678	0.556732	0.718984	0.764462
	0.675934	0.218077	0.225998	0.25492	0.266011	0.408211	0.212684	0.566158	0.706549	0.728976
	0.682251	0.213858	0.219879	0.244467	0.251835	0.392874	0.215319	0.576239	0.694328	0.69371
	0.688568	0.209303	0.213421	0.233809	0.237729	0.378281	0.219524	0.586908	0.682332	0.658942
	0.694885	0.20443	0.206665	0.223024	0.223786	0.364497	0.225243	0.598097	0.670565	0.624898
	0.701202	0.199259	0.199654	0.212184	0.210092	0.351581	0.232422	0.609735	0.659031	0.591759
	0.70752	0.193813	0.192431	0.201357	0.196726	0.33958	0.24101	0.621747	0.647731	0.559669
	0.713837	0.18812	0.185041	0.19061	0.18376	0.328535	0.250959	0.634055	0.636661	0.528736
	0.720154	0.182209	0.17753	0.180007	0.171257	0.318481	0.262222	0.64658	0.625818	0.499041
	0.726471	0.176112	0.169944	0.169604	0.159276	0.309444	0.274753	0.659235	0.615195	0.470641
	0.732788	0.169862	0.162327	0.159459	0.147868	0.301449	0.28851	0.671934	0.604785	0.443575
	0.739105	0.163496	0.154726	0.149622	0.137078	0.294513	0.303448	0.684583	0.594578	0.417863
	0.745422	0.157051	0.147185	0.140142	0.126947	0.288649	0.319525	0.697089	0.584563	0.393514
	0.75174	0.150565	0.139747	0.131062	0.11751	0.283868	0.336696	0.709351	0.57473	0.370523
	0.758057	0.144076	0.132456	0.122424	0.108799	0.280176	0.35492	0.721268	0.565066	0.34888
	0.764374	0.137625	0.125353	0.114266	0.100839	0.277579	0.374149	0.732736	0.555559	0.328564
	0.770691	0.13125	0.118478	0.106621	0.0936555	0.276079	0.394338	0.743649	0.546195	0.309552
	0.777008	0.124991	0.111869	0.0995216	0.0872671	0.275675	0.415438	0.753899	0.536961	0.291814
	0.783325	0.118887	0.105565	0.0929965	0.0816911	0.276367	0.437396	0.76338	0.527844	0.275316
	0.789642	0.112975	0.0995993	0.0870717	0.076942	0.278151	0.460157	0.771986	0.51883	0.260024
	0.795959	0.107294	0.094007	0.0817712	0.0730322	0.281023	0.483659	0.779614	0.509906	0.245899
	0.802277	0.101879	0.0888198	0.0771165	0.0699718	0.284979	0.507836	0.786165	0.50106	0.232902
	0.808594	0.0967664	0.0840684	0.0731273	0.0677697	0.290011	0.532617	0.791547	0.49228	0.220993
	0.814911	0.0919904	0.0797816	0.0698214	0.066433	0.296115	0.55792	0.795675	0.483554	0.21013
	0.821228	0.0875841	0.075987	0.0672152	0.0659677	0.303281	0.583657	0.798475	0.474871	0.20027
	0.827545	0.0835794	0.0727104	0.0653235	0.0663789	0.311501	0.609729	0.799882	0.466221	0.191371
	0.833862	0.0800069	0.0699765	0.0641598	0.067671	0.320768	0.636025	0.799846	0.457597	0.183391
	0.840179	0.076896	0.0678085	0.0637367	0.0698476	0.33107	0.662425	0.798331	0.448989	0.176286
	0.846497	0.0742751	0.0662285	0.0640657	0.072912	0.342398	0.688792	0.795317	0.440391	0.170013
	0.852814	0.072171	0.0652575	0.0651578	0.0768672	0.35474	0.714978	0.7908	0.431798	0.16453
	0.859131	0.0706098	0.0649153	0.067023	0.081716	0.368085	0.740817	0.784792	0.423205	0.159792
	0.865448	0.0696162	0.0652211	0.0696711	0.0874612	0.382418	0.76613	0.777322	0.414609	0.155758
	0.871765	0.069214	0.0661931	0.0731115	0.0941058	0.397726	0.790721	0.768436	0.406008	0.152384
	0.878082	0.0694262	0.0678489	0.0773532	0.101653	0.413993	0.814382	0.758193	0.397401	0.149628
	0.884399	0.0702748	0.0702054	0.0824052	0.110106	0.431199	0.836889	0.746668	0.38879	0.147446
	0.890717	0.0717813	0.0732792	0.0882766	0.119469	0.449326	0.858011	0.733946	0.380175	0.145797
	0.897034	0.0739662	0.0770863	0.0949765	0.129746	0.46835	0.877509	0.720124	0.371561	0.144638
	0.903351	0.0768496	0.0816428	0.102514	0.140942	0.488245	0.895141	0.705303	0.362951	0.143927
	0.909668	0.0804515	0.0869644	0.1109	0.153064	0.508982	0.910673	0.689594	0.354351	0.143622
	0.915985	0.084791	0.0930669	0.120142	0.166116	0.530526	0.92388	0.673109	0.345768	0.143682
	0.922302	0.0898874	0.099966	0.130253	0.180107	0.552838	0.934559	0.655963	0.337209	0.144066
	0.928619	0.0957596	0.107678	0.141244	0.195045	0.575873	0.942534	0.63827	0.328682	0.144732
	0.934937	0.102427	0.116219	0.153126	0.210939	0.599578	0.947665	0.620141	0.320196	0.145641
	0.941254	0.109908	0.125605	0.165913	0.227798	0.623892	0.949858	0.601686	0.311763	0.146754
	0.947571	0.118224	0.135855	0.179618	0.245635	0.648745	0.949067	0.583009	0.303391	0.148031
	0.953888	0.127392	0.146987	0.194257	0.264462	0.674056	0.945298	0.564208	0.295094	0.149435
	0.960205	0.137435	0.159018	0.209844	0.284293	0.699731	0.938611	0.545376	0.286881	0.150929
	0.966522	0.148373	0.171969	0.226398	0.305142	0.725663	0.92912	0.5266	0.278766	0.152479
	0.972839	0.160228	0.185862	0.243938	0.327026	0.751729	0.916983	0.507958	0.270761	0.154049
	0.979156	0.173023	0.200717	0.262484	0.349964	0.777787	0.902401	0.489524	0.262877	0.155607
	0.985474	0.186782	0.21656	0.282058	0.373974	0.803679	0.885604	0.471362	0.255129	0.157123
	0.991791	0.201531	0.233414	0.302683	0.399077	0.829225	0.866849	0.453532	0.247527	0.158568
	0.998108	0.217296	0.251308	0.324386	0.425295	0.854227	0.846403	0.436086	0.240085	0.159916
	1.00443	0.234107	0.27027	0.347195	0.452651	0.878463	0.824538	0.41907	0.232815	0.161143
	1.01074	0.251994	0.290332	0.37114	0.481171	0.901695	0.801524	0.402524	0.225729	0.162226
	1.01706	0.27099	0.311527	0.396253	0.51088	0.923664	0.777621	0.386483	0.218838	0.163147
	1.02338	0.291131	0.333893	0.42257	0.541804	0.9441	0.753075	0.370977	0.212154	0.16389
	1.02969	0.312454	0.357468	0.450128	0.57397	0.962722	0.728111	0.356031	0.205687	0.164443
	1.03601	0.335003	0.382295	0.478968	0.607405	0.979252	0.702938	0.341665	0.199448	0.164793
	1.04233	0.358821	0.408422	0.509134	0.642134	0.993414	0.67774	0.327896	0.193446	0.164936
	1.04865	0.383957	0.435898	0.540671	0.67818	1.00496	0.652681	0.314738	0.18769	0.164866
	1.05496	0.410464	0.464778	0.573629	0.715563	1.01366	0.627905	0.302199	0.182188	0.164582
	1.06128	0.438401	0.495121	0.608059	0.754297	1.01933	0.603533	0.290287	0.176949	0.164088
	1.0676	0.467831	0.526994	0.644015	0.794387	1.02186	0.57967	0.279004	0.171978	0.163387
	1.07391	0.498822	0.560464	0.681552	0.835826	1.02116	0.556405	0.268354	0.167283	0.162487
	1.08023	0.531449	0.595609	0.720726	0.87859	1.01724	0.533808	0.258335	0.162867	0.1614
	1.08655	0.565796	0.63251	0.76159	0.922632	1.01017	0.511938	0.248943	0.158737	0.160137
	1.09286	0.601952	0.671255	0.804196	0.967873	1.00009	0.490842	0.240175	0.154894	0.158715
	1.09918	0.640016	0.711938	0.848587	1.01419	0.987174	0.470555	0.232023	0.151343	0.157149
	1.1055	0.680093	0.754658	0.894796	1.06141	0.971676	0.451104	0.22448	0.148085	0.155458
	1.11182	0.7223	0.79952	0.942836	1.10927	0.953871	0.432507	0.217536	0.14512	0.153663
	1.11813	0.766762	0.84663	0.992692	1.15742	0.934058	0.414775	0.211179	0.142449	0.151785
	1.12445	0.813611	0.896095	1.04431	1.2054	0.91255	0.397916	0.205398	0.140072	0.149845
	1.13077	0.862989	0.948013	1.09756	1.2526	0.889659	0.381927	0.20018	0.137985	0.147867
	1.13708	0.915041	1.00247	1.15224	1.29823	0.865685	0.366806	0.195509	0.136187	0.145873
	1.1434	0.96991	1.05952	1.20803	1.34131	0.840914	0.352546	0.19137	0.134674	0.143885
	1.14972	1.02773	1.11919	1.26443	1.38069	0.815605	0.339134	0.187746	0.133442	0.141928
	1.15604	1.08862	1.18139	1.32071	1.41506	0.789997	0.326557	0.18462	0.132484	0.140021
	1.16235	1.15265	1.24594	1.37586	1.44302	0.764299	0.314798	0.181973	0.131794	0.138188
	1.16867	1.21979	1.31246	1.42854	1.46323	0.738692	0.303841	0.179785	0.131365	0.136447
	1.17499	1.2899	1.38027	1.477	1.47458	0.713333	0.293664	0.178036	0.131188	0.134819
	1.1813	1.36258	1.4483	1.51913	1.47635	0.688353	0.284245	0.176704	0.131255	0.133321
	1.18762	1.43709	1.51489	1.55261	1.46834	0.663864	0.275563	0.175767	0.131554	0.13197
	1.19394	1.51212	1.57763	1.57514	1.45096	0.639953	0.267593	0.175202	0.132075	0.130781
	1.20026	1.58555	1.6333	1.58486	1.42515	0.616693	0.260308	0.174984	0.132805	0.129766
	1.20657	1.65419	1.67793	1.58077	1.39221	0.594138	0.253684	0.17509	0.133731	0.128937
	1.21289	1.7136	1.70735	1.56301	1.35365	0.572332	0.247693	0.175492	0.13484	0.128303
	1.21921	1.75835	1.71804	1.53285	1.31097	0.551304	0.242306	0.176165	0.136116	0.127873
	1.22552	1.78296	1.70829	1.49241	1.26556	0.531075	0.237495	0.177082	0.137544	0.127652
	1.23184	1.7835	1.67886	1.44423	1.21862	0.511656	0.23323	0.178214	0.139108	0.127643
	1.23816	1.75928	1.63278	1.3908	1.17112	0.493052	0.22948	0.179533	0.140789	0.127848
	1.24448	1.71324	1.57438	1.33433	1.12379	0.475261	0.226215	0.181011	0.142571	0.128268
	1.25079	1.65079	1.50811	1.27657	1.07721	0.458277	0.223403	0.182618	0.144435	0.128898
	1.25711	1.57798	1.43782	1.21885	1.03178	0.442087	0.221011	0.184324	0.146362	0.129736
	1.26343	1.50003	1.36637	1.16212	0.987767	0.426678	0.219006	0.186101	0.148332	0.130775
	1.26974	1.42079	1.29577	1.10701	0.945362	0.412033	0.217356	0.187917	0.150326	0.132007
	1.27606	1.34279	1.22726	1.05392	0.904669	0.398131	0.216027	0.189743	0.152324	0.133421
	1.28238	1.26755	1.16158	1.00309	0.865743	0.38495	0.214984	0.191551	0.154304	0.135007
	1.2887	1.19588	1.09909	0.954623	0.8286	0.372467	0.214193	0.193311	0.156248	0.13675
	1.29501	1.12812	1.03996	0.908562	0.793228	0.360657	0.21362	0.194995	0.158135	0.138635
	1.30133	1.06438	0.984189	0.864885	0.759597	0.349495	0.21323	0.196576	0.159945	0.140647
	1.30765	1.00457	0.931691	0.823541	0.727662	0.338953	0.21299	0.198029	0.161659	0.142767
	1.31396	0.948549	0.882343	0.784455	0.697372	0.329006	0.212864	0.199328	0.163259	0.144976
	1.32028	0.896114	0.835993	0.747541	0.668671	0.319625	0.21282	0.200452	0.164727	0.147253
	1.3266	0.847053	0.792483	0.712708	0.641499	0.310782	0.212825	0.201378	0.166045	0.149579
	1.33292	0.801156	0.751652	0.67986	0.615795	0.30245	0.212848	0.202089	0.167198	0.15193
	1.33923	0.758216	0.713343	0.648906	0.591501	0.2946	0.212856	0.202567	0.168172	0.154285
	1.34555	0.718039	0.677409	0.619755	0.568557	0.287206	0.212821	0.202799	0.168953	0.15662
	1.35187	0.680448	0.643711	0.592319	0.546906	0.28024	0.212715	0.202773	0.169531	0.158914
	1.35818	0.645274	0.612118	0.566517	0.526492	0.273673	0.212513	0.20248	0.169895	0.161144
	1.3645	0.612367	0.58251	0.542268	0.507261	0.267481	0.212189	0.201914	0.170039	0.163288
	1.37082	0.581586	0.554776	0.519499	0.489163	0.261636	0.211722	0.201072	0.169955	0.165324
	1.37714	0.552805	0.528811	0.498139	0.472148	0.256112	0.211094	0.199954	0.169642	0.167233
	1.38345	0.525905	0.504521	0.478123	0.45617	0.250885	0.210287	0.198564	0.169096	0.168994
	1.38977	0.500781	0.481817	0.459388	0.441183	0.245932	0.209287	0.196905	0.168318	0.17059
	1.39609	0.477334	0.460618	0.441875	0.427144	0.241227	0.208084	0.194987	0.167312	0.172005
	1.4024	0.455472	0.440848	0.425529	0.414014	0.23675	0.20667	0.192819	0.166081	0.173225
	1.40872	0.435114	0.422435	0.410298	0.401752	0.232479	0.205039	0.190416	0.164632	0.174237
	1.41504	0.416183	0.405315	0.396133	0.390321	0.228394	0.203191	0.187792	0.162974	0.175032
	1.42136	0.398607	0.389426	0.382987	0.379686	0.224476	0.201126	0.184964	0.161118	0.175603
	1.42767	0.382319	0.374712	0.370816	0.369812	0.220707	0.198848	0.181951	0.159074	0.175944
	1.43399	0.367259	0.361118	0.359578	0.360667	0.217071	0.196364	0.178773	0.156857	0.176054
	1.44031	0.35337	0.348594	0.349233	0.352218	0.213553	0.193683	0.175451	0.154482	0.175932
	1.44662	0.340596	0.337092	0.339744	0.344437	0.21014	0.190819	0.172007	0.151965	0.17558
	1.45294	0.328888	0.326568	0.331073	0.337293	0.206819	0.187784	0.168464	0.149322	0.175006
	1.45926	0.318198	0.316979	0.323187	0.33076	0.203581	0.184594	0.164844	0.146572	0.174214
	1.46558	0.308481	0.308284	0.316052	0.324809	0.200415	0.181268	0.161171	0.143732	0.173217
	1.47189	0.299694	0.300445	0.309636	0.319415	0.197314	0.177825	0.157467	0.140822	0.172025
	1.47821	0.291797	0.293425	0.303907	0.314553	0.194273	0.174285	0.153755	0.137862	0.170653
	1.48453	0.28475	0.287188	0.298837	0.310198	0.191285	0.170669	0.150057	0.134869	0.169115
	1.49084	0.278517	0.281701	0.294396	0.306327	0.188349	0.166999	0.146394	0.131862	0.167429
	1.49716	0.273061	0.27693	0.290556	0.302917	0.185461	0.163297	0.142786	0.128862	0.165612
	1.50348	0.268348	0.272843	0.287289	0.299946	0.182621	0.159585	0.139252	0.125885	0.163684
	1.5098	0.264344	0.269411	0.28457	0.297393	0.179829	0.155885	0.135812	0.122949	0.161663
	1.51611	0.261018	0.266601	0.282372	0.295236	0.177088	0.152218	0.132481	0.120072	0.159569
	1.52243	0.258336	0.264386	0.28067	0.293456	0.174399	0.148606	0.129276	0.117269	0.157424
	1.52875	0.25627	0.262737	0.279439	0.292033	0.171765	0.145068	0.126212	0.114557	0.155245
	1.53506	0.254787	0.261624	0.278654	0.290948	0.169191	0.141624	0.123301	0.111949	0.153054
	1.54138	0.253859	0.26102	0.278292	0.290181	0.166682	0.138292	0.120556	0.109459	0.150869
	1.5477	0.253456	0.260899	0.278328	0.289715	0.164243	0.135089	0.117986	0.107099	0.148708
	1.55402	0.253548	0.261232	0.27874	0.289533	0.161879	0.13203	0.115602	0.104881	0.14659
	1.56033	0.254109	0.261994	0.279505	0.289616	0.159598	0.129131	0.11341	0.102814	0.144529
	1.56665	0.255108	0.263157	0.2806	0.289948	0.157404	0.126404	0.111417	0.100908	0.142543
	1.57297	0.256517	0.264696	0.282002	0.290513	0.155305	0.123862	0.109628	0.0991695	0.140645
	1.57928	0.25831	0.266585	0.28369	0.291295	0.153306	0.121514	0.108047	0.0976063	0.138849
	1.5856	0.260458	0.268798	0.285643	0.292278	0.151414	0.119368	0.106675	0.0962231	0.137165
	1.59192	0.262933	0.271309	0.287838	0.293447	0.149635	0.117433	0.105514	0.0950243	0.135604
	1.59824	0.265708	0.274094	0.290255	0.294787	0.147975	0.115715	0.104564	0.0940125	0.134175
	1.60455	0.268756	0.277127	0.292873	0.296284	0.146438	0.114216	0.103822	0.0931897	0.132885
	1.61087	0.272051	0.280384	0.295671	0.297923	0.145029	0.112941	0.103287	0.0925562	0.13174
	1.61719	0.275564	0.28384	0.298631	0.299691	0.143752	0.111891	0.102953	0.0921113	0.130744
	1.6235	0.279272	0.287473	0.301732	0.301575	0.142611	0.111064	0.102816	0.0918532	0.129901
	1.62982	0.283147	0.291258	0.304956	0.30356	0.141608	0.110461	0.10287	0.0917788	0.129211
	1.63614	0.287164	0.295173	0.308283	0.305635	0.140745	0.110077	0.103106	0.0918838	0.128674
	1.64246	0.2913	0.299196	0.311697	0.307787	0.140024	0.109909	0.103516	0.0921629	0.12829
	1.64877	0.29553	0.303305	0.31518	0.310003	0.139443	0.10995	0.104091	0.0926095	0.128055
	1.65509	0.299831	0.307481	0.318715	0.312271	0.139003	0.110193	0.104819	0.093216	0.127965
	1.66141	0.304182	0.311702	0.322285	0.314579	0.138701	0.11063	0.10569	0.0939737	0.128015
	1.66772	0.308562	0.315951	0.325877	0.316916	0.138535	0.111251	0.10669	0.0948728	0.128199
	1.67404	0.312952	0.320211	0.329474	0.31927	0.138501	0.112043	0.107806	0.0959026	0.128508
	1.68036	0.317332	0.324463	0.333064	0.321629	0.138595	0.112996	0.109023	0.0970511	0.128933
	1.68668	0.321687	0.328695	0.336633	0.323983	0.13881	0.114096	0.110327	0.0983058	0.129466
	1.69299	0.326002	0.332891	0.340168	0.326321	0.13914	0.115326	0.111701	0.0996529	0.130094
	1.69931	0.330263	0.337039	0.343659	0.328631	0.139576	0.116672	0.113129	0.101078	0.130806
	1.70563	0.334458	0.341128	0.347095	0.330902	0.140111	0.118117	0.114595	0.102566	0.131591
	1.71194	0.338577	0.345149	0.350465	0.333124	0.140734	0.119642	0.11608	0.104101	0.132434
	1.71826	0.342613	0.349093	0.35376	0.335286	0.141434	0.121229	0.117567	0.105666	0.133322
	1.72458	0.346559	0.352953	0.356973	0.337378	0.1422	0.122859	0.119039	0.107245	0.134242
	1.7309	0.350411	0.356724	0.360095	0.339389	0.14302	0.124511	0.120476	0.10882	0.135178
	1.73721	0.354166	0.360402	0.363121	0.341308	0.14388	0.126164	0.121863	0.110373	0.136116
	1.74353	0.357824	0.363985	0.366042	0.343126	0.144767	0.127799	0.12318	0.111888	0.137042
	1.74985	0.361385	0.367471	0.368855	0.344831	0.145666	0.129393	0.124411	0.113345	0.137942
	1.75616	0.364851	0.370859	0.371554	0.346415	0.146562	0.130926	0.12554	0.114728	0.1388
	1.76248	0.368227	0.37415	0.374134	0.347868	0.147441	0.132377	0.12655	0.11602	0.139605
	1.7688	0.371517	0.377346	0.376591	0.349179	0.148286	0.133727	0.127427	0.117205	0.140342
	1.77512	0.374728	0.380449	0.378921	0.350341	0.149083	0.134954	0.128156	0.118265	0.140999
	1.78143	0.377866	0.383462	0.381122	0.351343	0.149816	0.136041	0.128726	0.119188	0.141565
	1.78775	0.380939	0.386387	0.383189	0.352177	0.150469	0.136971	0.129125	0.119958	0.142029
	1.79407	0.383954	0.389228	0.385119	0.352836	0.151029	0.137726	0.129344	0.120563	0.142382
	1.80038	0.386921	0.391989	0.38691	0.353311	0.151482	0.138294	0.129375	0.120992	0.142615
	1.8067	0.389848	0.394672	0.388558	0.353597	0.151813	0.13866	0.129211	0.121236	0.142723
	1.81302	0.392742	0.397282	0.39006	0.353686	0.152011	0.138814	0.128849	0.121286	0.1427
	1.81934	0.395612	0.399819	0.391414	0.353573	0.152064	0.138748	0.128285	0.121137	0.142542
	1.82565	0.398464	0.402287	0.392615	0.353254	0.151963	0.138455	0.127519	0.120785	0.142247
	1.83197	0.401305	0.404687	0.393661	0.352725	0.151698	0.137931	0.126553	0.120227	0.141814
	1.83829	0.404139	0.407018	0.394548	0.351982	0.151264	0.137175	0.12539	0.119463	0.141243
	1.8446	0.406972	0.409279	0.395273	0.351024	0.150655	0.136187	0.124035	0.118495	0.140538
	1.85092	0.409806	0.41147	0.395831	0.34985	0.149867	0.134972	0.122494	0.117327	0.139701
	1.85724	0.412641	0.413587	0.396218	0.348461	0.148899	0.133534	0.120777	0.115964	0.138739
	1.86356	0.415478	0.415626	0.396432	0.346858	0.14775	0.131881	0.118893	0.114415	0.137656
	1.86987	0.418314	0.417581	0.396467	0.345042	0.146424	0.130024	0.116854	0.112687	0.136462
	1.87619	0.421146	0.419446	0.396321	0.343019	0.144923	0.127975	0.114672	0.110792	0.135164
	1.88251	0.423966	0.421212	0.395988	0.340793	0.143254	0.125747	0.112361	0.108742	0.133771
	1.88882	0.426768	0.42287	0.395466	0.338369	0.141424	0.123356	0.109935	0.106551	0.132295
	1.89514	0.42954	0.424409	0.394751	0.335755	0.139442	0.120818	0.107409	0.104233	0.130746
	1.90146	0.432272	0.425819	0.393841	0.332959	0.137318	0.118152	0.1048	0.101803	0.129135
	1.90778	0.434949	0.427085	0.392732	0.329989	0.135065	0.115375	0.102122	0.0992777	0.127473
	1.91409	0.437555	0.428196	0.391423	0.326857	0.132695	0.112508	0.0993928	0.0966736	0.125774
	1.92041	0.440072	0.429136	0.389913	0.323571	0.130223	0.109569	0.0966276	0.0940076	0.124048
	1.92673	0.442481	0.429892	0.3882	0.320145	0.127663	0.106579	0.0938426	0.0912967	0.122308
	1.93304	0.444761	0.430448	0.386286	0.316589	0.125032	0.103557	0.0910534	0.0885579	0.120564
	1.93936	0.44689	0.430791	0.384172	0.312917	0.122344	0.100522	0.0882754	0.0858081	0.118828
	1.94568	0.448844	0.430906	0.381859	0.309142	0.119616	0.0974942	0.0855232	0.0830636	0.117112
	1.952	0.4506	0.430779	0.379352	0.305277	0.116865	0.0944911	0.0828109	0.0803405	0.115424
	1.95831	0.452133	0.430398	0.376653	0.301335	0.114108	0.0915305	0.080152	0.0776543	0.113774
	1.96463	0.45342	0.429752	0.373769	0.29733	0.11136	0.0886294	0.0775591	0.0750198	0.112173
	1.97095	0.454436	0.428829	0.370705	0.293276	0.108636	0.0858036	0.0750441	0.0724508	0.110627
	1.97726	0.455158	0.427623	0.36747	0.289186	0.105954	0.0830679	0.0726178	0.0699606	0.109144
	1.98358	0.455566	0.426125	0.36407	0.285074	0.103326	0.080436	0.0702904	0.0675615	0.107731
	1.9899	0.455639	0.424333	0.360516	0.280953	0.100768	0.0779207	0.0680709	0.0652647	0.106393
	1.99622	0.455359	0.422244	0.356818	0.276835	0.0982925	0.0755333	0.0659676	0.0630807	0.105137
	2.00253	0.454713	0.419857	0.352986	0.272733	0.0959121	0.0732841	0.0639878	0.0610188	0.103965
	2.00885	0.453688	0.417177	0.349032	0.268659	0.0936384	0.0711822	0.0621376	0.0590872	0.102882
	2.01517	0.452276	0.414208	0.344968	0.264623	0.0914819	0.0692354	0.0604225	0.0572935	0.101889
	2.02148	0.450471	0.410958	0.340806	0.260636	0.0894522	0.0674504	0.058847	0.0556438	0.100989
	2.0278	0.448273	0.407437	0.336559	0.256708	0.087558	0.0658328	0.0574145	0.0541435	0.100182
	2.03412	0.445684	0.403657	0.332241	0.252849	0.0858067	0.0643867	0.0561277	0.0527968	0.0994683
	2.04044	0.442711	0.399632	0.327865	0.249066	0.0842049	0.0631153	0.0549883	0.0516071	0.0988481
	2.04675	0.439363	0.395378	0.323443	0.245368	0.0827579	0.0620209	0.0539972	0.0505767	0.0983198
	2.05307	0.435655	0.390912	0.318988	0.241762	0.0814701	0.0611041	0.0531546	0.0497069	0.0978816
	2.05939	0.431603	0.386253	0.314515	0.238253	0.0803448	0.0603651	0.0524597	0.0489982	0.097531
	2.0657	0.427226	0.381422	0.310034	0.234847	0.0793842	0.0598026	0.051911	0.0484501	0.0972652
	2.07202	0.422547	0.376437	0.305558	0.23155	0.0785895	0.0594145	0.0515062	0.0480612	0.0970805
	2.07834	0.41759	0.37132	0.301099	0.228363	0.0779609	0.0591978	0.0512424	0.0478294	0.0969732
	2.08466	0.41238	0.366093	0.296667	0.225291	0.0774976	0.0591482	0.0511159	0.0477515	0.0969389
	2.09097	0.406946	0.360775	0.292273	0.222336	0.0771978	0.059261	0.0511224	0.0478237	0.096973
	2.09729	0.401314	0.355388	0.287926	0.219499	0.0770585	0.0595302	0.0512569	0.0480414	0.0970705
	2.10361	0.395512	0.349951	0.283634	0.216781	0.0770762	0.0599493	0.051514	0.0483991	0.0972263
	2.10992	0.389569	0.344484	0.279407	0.214182	0.0772461	0.0605108	0.0518874	0.0488907	0.097435
	2.11624	0.383511	0.339005	0.275251	0.211701	0.0775627	0.0612065	0.0523707	0.0495095	0.0976912
	2.12256	0.377366	0.333531	0.271172	0.209337	0.0780195	0.0620275	0.0529565	0.050248	0.0979894
	2.12888	0.371158	0.328078	0.267176	0.207087	0.0786093	0.0629641	0.0536374	0.0510981	0.0983239
	2.13519	0.364912	0.322662	0.263267	0.20495	0.079324	0.0640063	0.0544053	0.0520511	0.0986893
	2.14151	0.358651	0.317295	0.25945	0.20292	0.0801547	0.0651433	0.0552518	0.053098	0.0990802
	2.14783	0.352395	0.31199	0.255726	0.200994	0.081092	0.0663637	0.0561682	0.054229	0.0994912
	2.15414	0.346164	0.306757	0.252097	0.199168	0.0821254	0.0676559	0.0571455	0.055434	0.0999173
	2.16046	0.339974	0.301606	0.248565	0.197436	0.0832443	0.0690078	0.0581744	0.0567025	0.100353
	2.16678	0.333843	0.296545	0.245131	0.195793	0.0844372	0.0704069	0.0592454	0.0580237	0.100795
	2.1731	0.327782	0.29158	0.241792	0.194232	0.085692	0.0718406	0.0603491	0.0593866	0.101238
	2.17941	0.321805	0.286716	0.238549	0.192746	0.0869965	0.0732961	0.0614756	0.0607797	0.101678
	2.18573	0.31592	0.281958	0.235399	0.191329	0.0883378	0.0747605	0.0626154	0.0621917	0.102111
	2.19205	0.310136	0.277307	0.232338	0.189972	0.0897031	0.0762209	0.0637586	0.0636111	0.102535
	2.19836	0.304459	0.272765	0.229364	0.188669	0.091079	0.0776647	0.0648958	0.0650264	0.102946
	2.20468	0.298895	0.268331	0.226473	0.187411	0.0924523	0.0790793	0.0660176	0.0664261	0.103341
	2.211	0.293446	0.264006	0.223659	0.18619	0.0938096	0.0804525	0.0671146	0.0677992	0.103719
	2.21732	0.288113	0.259787	0.220918	0.184997	0.0951379	0.0817726	0.0681779	0.0691346	0.104078
	2.22363	0.282898	0.255671	0.218244	0.183824	0.0964242	0.0830283	0.069199	0.0704218	0.104416
	2.22995	0.2778	0.251653	0.21563	0.182662	0.0976558	0.0842089	0.0701697	0.0716505	0.104733
	2.23627	0.272815	0.24773	0.21307	0.181504	0.0988208	0.0853047	0.0710823	0.0728113	0.105027
	2.24258	0.267943	0.243897	0.210558	0.180339	0.0999074	0.0863064	0.0719295	0.073895	0.1053
	2.2489	0.263177	0.240146	0.208085	0.179161	0.100905	0.0872059	0.0727046	0.0748933	0.10555
	2.25522	0.258515	0.236471	0.205646	0.177962	0.101803	0.087996	0.0734017	0.0757986	0.105778
	2.26154	0.253949	0.232866	0.203233	0.176733	0.102593	0.0886704	0.0740154	0.0766041	0.105985
	2.26785	0.249474	0.229324	0.200839	0.175467	0.103267	0.0892241	0.0745411	0.077304	0.106171
	2.27417	0.245083	0.225836	0.198456	0.174158	0.103817	0.0896532	0.0749746	0.0778933	0.106338
	2.28049	0.24077	0.222394	0.196077	0.172799	0.104238	0.0899548	0.075313	0.078368	0.106488
	2.2868	0.236526	0.218992	0.193695	0.171384	0.104525	0.0901272	0.0755536	0.0787252	0.10662
	2.29312	0.232346	0.215622	0.191305	0.169909	0.104675	0.0901701	0.0756949	0.0789628	0.106737
	2.29944	0.228221	0.212276	0.1889	0.168369	0.104685	0.0900841	0.0757359	0.07908	0.10684
	2.30576	0.224144	0.208946	0.186473	0.16676	0.104556	0.0898709	0.0756765	0.0790766	0.10693
	2.31207	0.220108	0.205626	0.184021	0.165079	0.104287	0.0895334	0.0755172	0.0789539	0.107009
	2.31839	0.216106	0.202309	0.181537	0.163325	0.103881	0.0890754	0.0752593	0.0787137	0.107079
	2.32471	0.212131	0.19899	0.17902	0.161495	0.10334	0.0885017	0.0749049	0.0783589	0.10714
	2.33102	0.208179	0.195662	0.176463	0.15959	0.102669	0.0878178	0.0744566	0.0778933	0.107194
	2.33734	0.204243	0.192322	0.173867	0.157609	0.101873	0.0870302	0.0739174	0.0773214	0.107241
	2.34366	0.200318	0.188965	0.171227	0.155554	0.100959	0.0861458	0.0732913	0.0766484	0.107282
	2.34998	0.1964	0.185588	0.168544	0.153427	0.0999332	0.0851721	0.0725825	0.0758802	0.107318
	2.35629	0.192487	0.182189	0.165816	0.151229	0.0988041	0.0841172	0.0717956	0.0750233	0.107349
	2.36261	0.188575	0.178766	0.163045	0.148966	0.0975803	0.0829893	0.0709357	0.0740844	0.107376
	2.36893	0.184662	0.175318	0.160232	0.14664	0.0962711	0.081797	0.0700083	0.073071	0.107398
	2.37524	0.180748	0.171846	0.157378	0.144257	0.094886	0.0805491	0.069019	0.0719905	0.107414
	2.38156	0.176833	0.16835	0.154486	0.141821	0.0934351	0.0792543	0.0679736	0.0708508	0.107425
	2.38788	0.172917	0.164833	0.151559	0.139339	0.0919283	0.0779213	0.0668782	0.0696597	0.107428
	2.3942	0.169001	0.161297	0.148602	0.136817	0.090376	0.0765586	0.0657388	0.0684252	0.107425
	2.40051	0.165088	0.157746	0.145619	0.13426	0.0887883	0.0751746	0.0645615	0.0671552	0.107412
	2.40683	0.161181	0.154183	0.142616	0.131677	0.0871752	0.0737774	0.0633526	0.0658576	0.107389
	2.41315	0.157283	0.150614	0.139597	0.129074	0.0855466	0.0723748	0.062118	0.06454	0.107353
	2.41946	0.1534	0.147044	0.136569	0.126459	0.0839118	0.0709742	0.0608637	0.0632098	0.107304
	2.42578	0.149535	0.143479	0.133539	0.123838	0.0822801	0.0695824	0.0595956	0.0618742	0.107239
	2.4321	0.145695	0.139925	0.130513	0.12122	0.0806601	0.0682061	0.0583192	0.06054	0.107157
	2.43842	0.141884	0.13639	0.127498	0.118611	0.0790599	0.0668512	0.0570402	0.0592138	0.107055
	2.44473	0.13811	0.132879	0.124501	0.11602	0.0774873	0.0655232	0.0557635	0.0579017	0.106931
	2.45105	0.134379	0.129401	0.121529	0.113452	0.0759492	0.0642271	0.0544944	0.0566094	0.106784
	2.45737	0.130697	0.125962	0.118589	0.110916	0.0744521	0.0629674	0.0532374	0.0553421	0.106611
	2.46368	0.127072	0.122571	0.115689	0.108418	0.0730018	0.0617479	0.0519971	0.0541047	0.106411
	2.47	0.12351	0.119234	0.112835	0.105963	0.0716035	0.0605722	0.0507775	0.0529016	0.106181
	2.47632	0.120019	0.115959	0.110034	0.10356	0.0702617	0.0594429	0.0495826	0.0517367	0.105922
	2.48264	0.116604	0.112754	0.107292	0.101212	0.0689804	0.0583627	0.048416	0.0506135	0.10563
	2.48895	0.113273	0.109624	0.104617	0.0989265	0.0677628	0.0573333	0.0472808	0.0495351	0.105306
	2.49527	0.110032	0.106578	0.102013	0.0967073	0.0666115	0.0563562	0.0461802	0.0485041	0.104948
	2.50159	0.106887	0.10362	0.0994867	0.0945594	0.0655287	0.0554325	0.0451168	0.0475226	0.104556
	2.5079	0.103844	0.100758	0.097043	0.0924869	0.0645156	0.0545626	0.0440929	0.0465924	0.10413
	2.51422	0.100909	0.0979961	0.0946869	0.0904935	0.0635734	0.0537469	0.0431108	0.0457149	0.10367
	2.52054	0.0980871	0.0953404	0.0924227	0.0885827	0.0627022	0.0529853	0.0421724	0.0448911	0.103176
	2.52686	0.0953824	0.0927954	0.0902543	0.0867572	0.0619021	0.0522771	0.0412791	0.0441217	0.10265
	2.53317	0.0927995	0.0903652	0.0881853	0.0850194	0.0611723	0.0516218	0.0404325	0.0434071	0.102092
	2.53949	0.090342	0.0880536	0.0862187	0.0833713	0.0605119	0.0510183	0.0396335	0.0427471	0.101505
	2.54581	0.0880133	0.0858636	0.0843569	0.0818145	0.0599193	0.0504653	0.0388832	0.0421416	0.10089
	2.55212	0.085816	0.0837978	0.082602	0.0803499	0.0593929	0.0499615	0.0381822	0.0415901	0.10025
	2.55844	0.0837522	0.0818583	0.0809554	0.0789783	0.0589304	0.0495053	0.0375309	0.0410918	0.099587
	2.56476	0.0818238	0.0800466	0.0794183	0.0776999	0.0585294	0.049095	0.0369298	0.0406458	0.0989042
	2.57108	0.0800316	0.0783635	0.077991	0.0765144	0.0581872	0.0487288	0.0363789	0.0402508	0.0982049
	2.57739	0.0783762	0.0768094	0.0766737	0.0754213	0.057901	0.0484047	0.0358782	0.0399057	0.0974926
	2.58371	0.0768575	0.0753842	0.0754659	0.0744197	0.0576676	0.048121	0.0354274	0.039609	0.0967711
	2.59003	0.075475	0.074087	0.0743666	0.0735082	0.0574839	0.0478756	0.0350263	0.0393591	0.0960441
	2.59634	0.0742273	0.0729164	0.0733744	0.0726851	0.0573467	0.0476667	0.0346743	0.0391543	0.0953158
	2.60266	0.0731129	0.0718707	0.0724875	0.0719484	0.0572524	0.0474924	0.0343708	0.0389931	0.0945903
	2.60898	0.0721293	0.0709475	0.0717035	0.0712957	0.0571978	0.0473509	0.0341152	0.0388735	0.0938719
	2.6153	0.0712738	0.0701437	0.0710198	0.0707245	0.0571794	0.0472403	0.0339065	0.0387938	0.0931648
	2.62161	0.070543	0.069456	0.0704332	0.0702318	0.057194	0.0471591	0.0337438	0.0387521	0.0924734
	2.62793	0.069933	0.0688804	0.0699401	0.0698143	0.0572382	0.0471056	0.033626	0.0387466	0.0918017
	2.63425	0.0694395	0.0684127	0.0695367	0.0694688	0.057309	0.0470784	0.0335521	0.0387756	0.0911541
	2.64056	0.0690575	0.0680479	0.0692187	0.0691915	0.0574032	0.0470761	0.0335207	0.0388371	0.0905344
	2.64688	0.0687819	0.0677809	0.0689816	0.0689786	0.057518	0.0470974	0.0335306	0.0389294	0.0899466
	2.6532	0.0686068	0.067606	0.0688205	0.068826	0.0576506	0.0471413	0.0335803	0.0390508	0.0893943
	2.65952	0.0685261	0.0675172	0.0687302	0.0687297	0.0577985	0.0472068	0.0336683	0.0391994	0.088881
	2.66583	0.0685333	0.0675083	0.0687055	0.0686853	0.0579594	0.0472928	0.0337931	0.0393738	0.0884098
	2.67215	0.0686215	0.0675725	0.0687407	0.0686884	0.0581311	0.0473987	0.033953	0.0395723	0.0879837
	2.67847	0.0687835	0.067703	0.0688301	0.0687345	0.0583116	0.0475237	0.0341463	0.0397932	0.0876053
	2.68478	0.0690119	0.0678927	0.0689677	0.0688191	0.0584993	0.0476673	0.0343711	0.0400351	0.0872768
	2.6911	0.069299	0.0681343	0.0691476	0.0689377	0.0586926	0.0478288	0.0346256	0.0402965	0.0870003
	2.69742	0.0696368	0.0684204	0.0693637	0.0690856	0.0588902	0.0480078	0.0349077	0.0405759	0.0867773
	2.70374	0.0700175	0.0687435	0.0696099	0.0692582	0.059091	0.0482038	0.0352155	0.040872	0.086609
	2.71005	0.0704329	0.0690961	0.06988	0.0694512	0.0592941	0.0484164	0.0355468	0.0411833	0.0864963
	2.71637	0.0708749	0.0694707	0.0701681	0.0696599	0.0594988	0.0486452	0.0358993	0.0415085	0.0864397
	2.72269	0.0713353	0.0698598	0.0704681	0.0698802	0.0597044	0.0488898	0.0362708	0.0418463	0.0864391
	2.729	0.0718063	0.070256	0.0707741	0.0701076	0.0599106	0.0491497	0.0366589	0.0421953	0.0864943
	2.73532	0.0722798	0.0706523	0.0710806	0.0703381	0.060117	0.0494243	0.0370612	0.0425542	0.0866045
	2.74164	0.0727482	0.0710416	0.0713819	0.0705677	0.0603235	0.0497132	0.0374751	0.0429216	0.0867685
	2.74796	0.0732041	0.0714173	0.0716728	0.0707927	0.0605299	0.0500156	0.037898	0.0432962	0.0869849
	2.75427	0.0736404	0.0717732	0.0719484	0.0710093	0.060736	0.0503307	0.0383274	0.0436764	0.0872517
	2.76059	0.0740503	0.0721033	0.0722039	0.0712143	0.060942	0.0506577	0.0387603	0.0440609	0.0875667
	2.76691	0.0744276	0.0724021	0.0724351	0.0714044	0.0611477	0.0509956	0.0391942	0.0444481	0.0879272
	2.77322	0.0747665	0.0726645	0.0726378	0.0715766	0.061353	0.0513431	0.0396261	0.0448366	0.0883302
	2.77954	0.0750618	0.072886	0.0728086	0.0717283	0.061558	0.051699	0.0400532	0.0452247	0.0887724
	2.78586	0.0753086	0.0730627	0.0729441	0.071857	0.0617624	0.0520617	0.0404726	0.0456106	0.0892503
	2.79218	0.0755029	0.0731911	0.0730417	0.0719605	0.061966	0.0524296	0.0408813	0.0459928	0.0897599
	2.79849	0.0756413	0.0732684	0.073099	0.0720367	0.0621684	0.0528008	0.0412765	0.0463693	0.090297
	2.80481	0.0757209	0.0732924	0.073114	0.0720841	0.0623692	0.0531734	0.0416552	0.0467383	0.0908573
	2.81113	0.0757398	0.0732615	0.0730854	0.0721012	0.0625679	0.0535452	0.0420145	0.0470978	0.0914362
	2.81744	0.0756964	0.0731745	0.073012	0.0720868	0.0627636	0.0539137	0.0423516	0.0474459	0.092029
	2.82376	0.07559	0.0730313	0.0728933	0.0720401	0.0629554	0.0542766	0.0426636	0.0477804	0.0926308
	2.83008	0.0754205	0.0728318	0.0727291	0.0719602	0.0631424	0.0546311	0.0429477	0.0480993	0.0932366
	2.8364	0.0751885	0.0725769	0.0725196	0.0718469	0.0633233	0.0549744	0.0432014	0.0484005	0.0938414
	2.84271	0.0748951	0.0722679	0.0722655	0.0716999	0.0634968	0.0553038	0.0434221	0.0486817	0.0944402
	2.84903	0.0745423	0.0719065	0.0719678	0.0715193	0.0636612	0.055616	0.0436073	0.0489407	0.095028
	2.85535	0.0741323	0.0714949	0.0716277	0.0713052	0.0638149	0.0559082	0.0437548	0.0491755	0.0955998
	2.86166	0.073668	0.0710359	0.0712469	0.0710581	0.0639561	0.0561772	0.0438624	0.0493838	0.0961509
	2.86798	0.0731527	0.0705325	0.0708274	0.0707787	0.0640827	0.0564198	0.0439284	0.0495635	0.0966765
	2.8743	0.07259	0.0699881	0.0703711	0.0704676	0.0641928	0.056633	0.0439508	0.0497126	0.0971723
	2.88062	0.0719841	0.0694062	0.0698807	0.0701259	0.0642841	0.0568137	0.0439283	0.049829	0.097634
	2.88693	0.0713393	0.0687909	0.0693585	0.0697546	0.0643543	0.0569589	0.0438596	0.0499109	0.0980576
	2.89325	0.0706601	0.068146	0.0688072	0.0693549	0.0644012	0.0570657	0.0437437	0.0499565	0.0984395
	2.89957	0.0699513	0.0674758	0.0682298	0.0689281	0.0644225	0.0571315	0.0435798	0.0499643	0.0987765
	2.90588	0.0692177	0.0667845	0.067629	0.0684756	0.0644159	0.0571538	0.0433677	0.0499328	0.0990657
	2.9122	0.0684641	0.0660763	0.0670077	0.0679989	0.064379	0.0571303	0.043107	0.0498607	0.0993046
	2.91852	0.0676955	0.0653555	0.066369	0.0674994	0.0643098	0.057059	0.042798	0.049747	0.0994912
	2.92484	0.0669166	0.0646261	0.0657156	0.0669789	0.0642061	0.0569381	0.0424411	0.0495909	0.0996238
	2.93115	0.0661322	0.0638921	0.0650505	0.0664388	0.0640661	0.0567663	0.0420371	0.0493919	0.0997013
	2.93747	0.0653468	0.0631575	0.0643765	0.065881	0.0638879	0.0565425	0.0415871	0.0491497	0.0997232
	2.94379	0.0645647	0.0624258	0.0636962	0.065307	0.0636701	0.0562662	0.0410925	0.0488643	0.0996891
	2.9501	0.06379	0.0617005	0.0630122	0.0647185	0.0634114	0.0559369	0.0405549	0.048536	0.0995995
	2.95642	0.0630266	0.0609849	0.0623271	0.0641173	0.0631107	0.0555551	0.0399765	0.0481654	0.0994551
	2.96274	0.0622781	0.0602819	0.0616431	0.0635049	0.0627674	0.0551211	0.0393594	0.0477533	0.099257
	2.96906	0.0615477	0.059594	0.0609624	0.0628832	0.0623811	0.0546362	0.0387061	0.0473012	0.099007
	2.97537	0.0608383	0.0589237	0.0602869	0.0622536	0.0619518	0.0541017	0.0380195	0.0468104	0.098707
	2.98169	0.0601525	0.0582731	0.0596186	0.061618	0.0614798	0.0535197	0.0373027	0.0462828	0.0983596
	2.98801	0.0594925	0.0576438	0.058959	0.0609777	0.0609659	0.0528924	0.0365587	0.0457206	0.0979675
	2.99432	0.0588601	0.0570373	0.0583096	0.0603345	0.0604113	0.0522226	0.0357911	0.0451263	0.0975338

## Sheet: FIg. 3b
						Temperature (K)
	Energy (meV)	4	6	8	10	12	14	16	18	20
	0.499054	-0.07195	-0.0578082	-0.0643921	-0.0521287	-0.0168633	-0.0289723	-0.00437806	-0.0393542	0.00566648
	0.505371	-0.0654983	-0.0527403	-0.059662	-0.0483055	-0.0168888	-0.0266267	-0.0039527	-0.0374825	0.00536077
	0.511688	-0.0593684	-0.0478729	-0.0550649	-0.0445743	-0.0168118	-0.0244703	-0.0035745	-0.035704	0.00510124
	0.518005	-0.0535535	-0.0432114	-0.050613	-0.04095	-0.0166389	-0.0224882	-0.00323751	-0.0340154	0.00488105
	0.524323	-0.0480465	-0.0387607	-0.0463176	-0.0374467	-0.0163759	-0.020666	-0.00293657	-0.0324134	0.00469367
	0.53064	-0.0428404	-0.0345246	-0.0421889	-0.0340776	-0.0160285	-0.0189903	-0.00266711	-0.0308948	0.00453288
	0.536957	-0.0379286	-0.0305065	-0.0382363	-0.0308548	-0.0156018	-0.0174488	-0.00242516	-0.0294564	0.00439275
	0.543274	-0.0333046	-0.026709	-0.0344685	-0.0277896	-0.0151009	-0.0160302	-0.00220722	-0.0280952	0.00426767
	0.549591	-0.0289619	-0.023134	-0.0308929	-0.0248921	-0.0145307	-0.0147243	-0.00201023	-0.026808	0.00415235
	0.555908	-0.0248946	-0.019783	-0.0275165	-0.0221709	-0.0138962	-0.0135218	-0.00183148	-0.0255919	0.00404188
	0.562225	-0.0210965	-0.016657	-0.0243447	-0.0196335	-0.0132022	-0.0124145	-0.00166861	-0.0244439	0.00393186
	0.568542	-0.0175619	-0.0137562	-0.0213824	-0.0172859	-0.0124534	-0.0113949	-0.0015195	-0.023361	0.00381842
	0.57486	-0.014285	-0.0110803	-0.018633	-0.0151323	-0.0116548	-0.0104563	-0.00138233	-0.0223404	0.00369835
	0.581177	-0.0112603	-0.00862828	-0.0160989	-0.0131755	-0.0108111	-0.00959274	-0.00125545	-0.0213793	0.00356915
	0.587494	-0.00848201	-0.00639864	-0.0137814	-0.0114165	-0.00992718	-0.00879876	-0.00113743	-0.0204748	0.00342915
	0.593811	-0.00594443	-0.004389	-0.0116802	-0.00985434	-0.0090078	-0.00806958	-0.001027	-0.0196242	0.00327746
	0.600128	-0.00364168	-0.00259626	-0.00979391	-0.00848656	-0.00805774	-0.00740085	-0.000923014	-0.0188247	0.00311399
	0.606445	-0.0015677	-0.00101651	-0.0081197	-0.00730883	-0.00708177	-0.00678869	-0.000824492	-0.0180738	0.00293937
	0.612762	0.000283921	0.000355063	-0.00665335	-0.00631519	-0.0060846	-0.00622959	-0.000730552	-0.0173688	0.00275487
	0.61908	0.00191992	0.00152415	-0.00538928	-0.00549808	-0.00507094	-0.00572042	-0.000640421	-0.0167071	0.00256224
	0.625397	0.0033475	0.00249743	-0.00432054	-0.00484852	-0.00404547	-0.00525835	-0.000553417	-0.0160864	0.00236359
	0.631714	0.00457438	0.00328252	-0.00343885	-0.00435617	-0.00301288	-0.00484083	-0.000468947	-0.0155041	0.00216122
	0.638031	0.00560887	0.00388806	-0.0027347	-0.00400957	-0.00197785	-0.00446556	-0.000386494	-0.0149578	0.0019575
	0.644348	0.0064599	0.00432366	-0.00219741	-0.0037963	-0.000945049	-0.00413046	-0.000305612	-0.0144453	0.00175473
	0.650665	0.00713707	0.00459991	-0.00181523	-0.00370317	8.0814e-05	-0.00383367	-0.00022592	-0.0139642	0.00155511
	0.656982	0.0076507	0.00472831	-0.00157553	-0.0037164	0.00109504	-0.00357345	-0.0001471	-0.0135124	0.00136061
	0.6633	0.00801177	0.00472119	-0.00146486	-0.00382188	0.00209292	-0.00334827	-6.8891e-05	-0.0130877	0.00117296
	0.669617	0.00823195	0.00459166	-0.00146921	-0.0040053	0.00306976	-0.00315669	8.914e-06	-0.0126881	0.000993642
	0.675934	0.0083235	0.00435343	-0.00157411	-0.00425242	0.00402093	-0.00299741	8.6472e-05	-0.0123115	0.000823855
	0.682251	0.00829925	0.00402072	-0.00176489	-0.00454917	0.00494184	-0.00286922	0.000163889	-0.0119561	0.000664554
	0.688568	0.00817245	0.00360805	-0.00202682	-0.00488191	0.00582805	-0.002771	0.000241227	-0.01162	0.000516445
	0.694885	0.00795666	0.00313012	-0.00234532	-0.00523754	0.00667528	-0.00270172	0.000318505	-0.0113015	0.000380015
	0.701202	0.00766561	0.00260154	-0.00270616	-0.00560364	0.00747949	-0.00266038	0.000395696	-0.0109988	0.000255549
	0.70752	0.00731304	0.0020367	-0.0030956	-0.00596858	0.00823691	-0.00264606	0.000472739	-0.0107103	0.000143155
	0.713837	0.00691252	0.00144955	-0.00350061	-0.00632164	0.00894413	-0.00265786	0.000549534	-0.0104346	4.2789e-05
	0.720154	0.00647726	0.000853429	-0.00390893	-0.00665309	0.00959814	-0.00269494	0.000625948	-0.0101703	-4.5731e-05
	0.726471	0.00601999	0.000260877	-0.00430926	-0.00695418	0.0101964	-0.00275648	0.000701818	-0.00991603	-0.000122694
	0.732788	0.00555275	-0.000316486	-0.00469131	-0.00721721	0.0107367	-0.00284168	0.000776953	-0.00967064	-0.00018849
	0.739105	0.00508679	-0.000868086	-0.00504583	-0.00743554	0.0112176	-0.00294974	0.00085114	-0.00943303	-0.000243582
	0.745422	0.00463243	-0.00138448	-0.00536472	-0.00760352	0.0116379	-0.0030799	0.000924147	-0.00920221	-0.0002885
	0.75174	0.00419899	-0.00185739	-0.00564096	-0.00771649	0.0119969	-0.0032314	0.000995728	-0.00897729	-0.000323819
	0.758057	0.00379474	-0.00227977	-0.00586864	-0.00777071	0.0122946	-0.00340346	0.00106563	-0.00875752	-0.000350154
	0.764374	0.00342686	-0.00264571	-0.00604287	-0.00776329	0.0125313	-0.00359531	0.00113358	-0.00854221	-0.000368144
	0.770691	0.00310144	-0.00295049	-0.00615975	-0.00769213	0.0127074	-0.00380618	0.00119933	-0.0083308	-0.000378444
	0.777008	0.00282355	-0.00319043	-0.00621629	-0.00755578	0.012824	-0.00403527	0.00126263	-0.00812281	-0.000381715
	0.783325	0.00259726	-0.00336286	-0.00621031	-0.00735341	0.0128824	-0.00428176	0.00132323	-0.00791787	-0.000378618
	0.789642	0.00242571	-0.003466	-0.00614034	-0.00708468	0.0128838	-0.0045448	0.0013809	-0.00771568	-0.000369804
	0.795959	0.00231124	-0.00349885	-0.00600553	-0.00674968	0.0128299	-0.0048235	0.00143544	-0.00751602	-0.000355913
	0.802277	0.00225544	-0.00346108	-0.00580555	-0.0063488	0.0127222	-0.00511692	0.00148666	-0.00731876	-0.000337565
	0.808594	0.0022593	-0.00335291	-0.00554047	-0.0058827	0.0125624	-0.00542403	0.00153442	-0.00712383	-0.000315356
	0.814911	0.00232326	-0.00317501	-0.00521072	-0.00535218	0.0123522	-0.00574375	0.00157859	-0.00693121	-0.000289857
	0.821228	0.00244736	-0.00292839	-0.00481692	-0.00475816	0.0120931	-0.00607489	0.0016191	-0.00674094	-0.00026161
	0.827545	0.0026313	-0.00261428	-0.0043599	-0.0041016	0.0117866	-0.00641614	0.00165588	-0.0065531	-0.000231128
	0.833862	0.00287456	-0.00223407	-0.00384053	-0.00338342	0.0114341	-0.00676607	0.00168895	-0.0063678	-0.000198891
	0.840179	0.00317647	-0.00178923	-0.00325973	-0.0026045	0.0110368	-0.00712307	0.00171831	-0.0061852	-0.000165346
	0.846497	0.00353626	-0.00128121	-0.00261838	-0.0017656	0.010596	-0.00748538	0.00174404	-0.00600546	-0.000130909
	0.852814	0.00395319	-0.000711411	-0.00191727	-0.000867332	0.0101124	-0.00785103	0.00176623	-0.00582878	-9.5961e-05
	0.859131	0.00442651	-8.1109e-05	-0.00115707	8.9838e-05	0.00958707	-0.00821783	0.00178501	-0.00565535	-6.0853e-05
	0.865448	0.00495562	0.000608571	-0.000338282	0.00110566	0.00902059	-0.00858338	0.00180055	-0.00548537	-2.5903e-05
	0.871765	0.00554003	0.0013567	0.00053877	0.00218007	0.00841356	-0.00894503	0.00181303	-0.00531905	8.602e-06
	0.878082	0.00617941	0.00216259	0.00147398	0.00331327	0.00776641	-0.0092999	0.00182263	-0.00515659	4.2404e-05
	0.884399	0.00687365	0.00302577	0.00246749	0.00450567	0.0070795	-0.00964487	0.0018296	-0.00499819	7.5275e-05
	0.890717	0.00762285	0.00394606	0.00351966	0.00575796	0.00635306	-0.00997664	0.00183414	-0.00484403	0.000107015
	0.897034	0.00842736	0.00492356	0.00463116	0.00707105	0.00558732	-0.0102917	0.0018365	-0.00469428	0.00013745
	0.903351	0.00928779	0.00595867	0.00580289	0.00844615	0.00478243	-0.0105866	0.00183691	-0.00454911	0.000166433
	0.909668	0.010205	0.00705207	0.00703608	0.00988473	0.00393856	-0.0108576	0.00183559	-0.00440864	0.000193839
	0.915985	0.0111802	0.00820479	0.00833222	0.0113885	0.00305595	-0.0111012	0.00183277	-0.00427301	0.000219571
	0.922302	0.0122148	0.00941813	0.0096931	0.0129595	0.00213489	-0.0113141	0.00182867	-0.00414232	0.00024355
	0.928619	0.0133106	0.0106938	0.0111208	0.0145999	0.00117584	-0.0114932	0.0018235	-0.00401664	0.000265722
	0.934937	0.0144695	0.0120336	0.0126178	0.0163124	0.000179457	-0.0116358	0.00181744	-0.00389604	0.000286053
	0.941254	0.015694	0.0134401	0.0141867	0.0180997	-0.000853335	-0.01174	0.00181067	-0.00378056	0.000304528
	0.947571	0.0169867	0.0149157	0.0158306	0.0199649	-0.00192125	-0.0118041	0.00180335	-0.00367022	0.000321151
	0.953888	0.0183507	0.0164634	0.0175529	0.0219112	-0.00302255	-0.0118275	0.00179564	-0.00356501	0.000335944
	0.960205	0.0197892	0.0180866	0.0193571	0.0239423	-0.00415496	-0.01181	0.00178766	-0.00346492	0.000348946
	0.966522	0.0213058	0.0197888	0.0212473	0.0260618	-0.00531555	-0.0117523	0.00177955	-0.00336988	0.000360213
	0.972839	0.0229045	0.0215741	0.0232278	0.0282739	-0.00650062	-0.0116559	0.0017714	-0.00327985	0.000369815
	0.979156	0.0245896	0.0234467	0.025303	0.0305827	-0.00770556	-0.0115226	0.0017633	-0.00319474	0.000377835
	0.985474	0.0263657	0.0254113	0.027478	0.0329925	-0.00892476	-0.011355	0.00175536	-0.00311443	0.00038437
	0.991791	0.0282378	0.0274728	0.0297579	0.0355079	-0.0101515	-0.0111559	0.00174762	-0.00303882	0.000389528
	0.998108	0.0302112	0.0296367	0.0321482	0.0381333	-0.0113777	-0.0109285	0.00174017	-0.00296775	0.000393428
	1.00443	0.0322916	0.0319086	0.0346546	0.0408736	-0.0125941	-0.010676	0.00173305	-0.00290108	0.000396196
	1.01074	0.0344848	0.0342944	0.0372832	0.0437332	-0.0137902	-0.010402	0.00172632	-0.00283863	0.000397966
	1.01706	0.0367973	0.0368005	0.0400403	0.0467166	-0.014954	-0.0101096	0.00172001	-0.00278022	0.000398878
	1.02338	0.0392358	0.0394336	0.0429322	0.0498283	-0.0160725	-0.00980204	0.00171417	-0.00272564	0.000399076
	1.02969	0.0418072	0.0422006	0.0459655	0.0530723	-0.0171316	-0.00948242	0.00170882	-0.00267469	0.000398705
	1.03601	0.044519	0.0451088	0.049147	0.056452	-0.0181169	-0.00915355	0.001704	-0.00262713	0.00039791
	1.04233	0.0473788	0.0481658	0.0524834	0.0599705	-0.0190134	-0.00881801	0.00169972	-0.00258274	0.000396835
	1.04865	0.0503947	0.0513793	0.0559813	0.0636298	-0.0198069	-0.00847818	0.00169601	-0.00254126	0.000395621
	1.05496	0.0535748	0.0547573	0.0596474	0.0674307	-0.020484	-0.00813618	0.00169289	-0.00250245	0.000394403
	1.06128	0.0569279	0.0583079	0.0634877	0.0713726	-0.0210331	-0.00779392	0.00169037	-0.00246606	0.000393307
	1.0676	0.0604628	0.0620395	0.067508	0.075453	-0.021445	-0.00745308	0.00168848	-0.00243181	0.000392454
	1.07391	0.0641884	0.0659604	0.0717133	0.0796668	-0.0217133	-0.00711516	0.00168721	-0.00239945	0.00039195
	1.08023	0.068114	0.0700788	0.0761076	0.0840055	-0.0218352	-0.00678147	0.00168658	-0.0023687	0.000391894
	1.08655	0.0722489	0.0744026	0.0806936	0.0884568	-0.0218112	-0.00645315	0.0016866	-0.00233931	0.000392368
	1.09286	0.0766025	0.0789397	0.0854719	0.093003	-0.0216456	-0.0061312	0.00168727	-0.002311	0.000393442
	1.09918	0.081184	0.0836971	0.090441	0.09762	-0.021346	-0.0058165	0.0016886	-0.00228352	0.000395171
	1.1055	0.0860025	0.0886812	0.0955955	0.102275	-0.0209228	-0.00550981	0.00169058	-0.00225661	0.000397595
	1.11182	0.0910666	0.093897	0.100926	0.106927	-0.0203888	-0.00521177	0.00169322	-0.00223002	0.000400737
	1.11813	0.0963844	0.0993477	0.106417	0.11152	-0.0197585	-0.00492294	0.00169651	-0.00220353	0.000404608
	1.12445	0.101963	0.105034	0.112046	0.115984	-0.0190472	-0.00464382	0.00170044	-0.0021769	0.000409201
	1.13077	0.107808	0.110954	0.117779	0.120233	-0.0182707	-0.00437482	0.001705	-0.00214993	0.000414497
	1.13708	0.113923	0.1171	0.123568	0.124162	-0.0174444	-0.00411627	0.00171017	-0.00212241	0.000420463
	1.1434	0.120307	0.123458	0.129349	0.127647	-0.0165831	-0.00386847	0.00171592	-0.00209418	0.000427053
	1.14972	0.126958	0.130002	0.135035	0.130544	-0.0157005	-0.00363164	0.00172224	-0.00206506	0.00043421
	1.15604	0.133862	0.136697	0.140508	0.132702	-0.0148088	-0.00340597	0.0017291	-0.00203494	0.000441868
	1.16235	0.140998	0.143482	0.145617	0.133968	-0.0139191	-0.0031916	0.00173645	-0.00200368	0.000449954
	1.16867	0.148328	0.150274	0.150172	0.134206	-0.0130409	-0.00298861	0.00174426	-0.0019712	0.000458385
	1.17499	0.155792	0.156945	0.153942	0.133319	-0.012182	-0.00279705	0.00175248	-0.00193743	0.000467077
	1.1813	0.163292	0.163319	0.156664	0.131264	-0.0113492	-0.00261694	0.00176106	-0.00190233	0.00047594
	1.18762	0.170681	0.169147	0.158068	0.128069	-0.0105476	-0.00244825	0.00176994	-0.00186587	0.000484884
	1.19394	0.177737	0.174097	0.157913	0.123832	-0.00978144	-0.00229091	0.00177906	-0.00182806	0.000493817
	1.20026	0.184138	0.177755	0.156035	0.118708	-0.00905376	-0.00214482	0.00178836	-0.00178893	0.00050265
	1.20657	0.189439	0.179651	0.152401	0.11289	-0.00836668	-0.00200987	0.00179775	-0.00174854	0.000511295
	1.21289	0.193065	0.179334	0.147125	0.106582	-0.00772157	-0.00188588	0.00180716	-0.00170696	0.000519669
	1.21921	0.194369	0.176492	0.140461	0.0999805	-0.0071191	-0.00177266	0.0018165	-0.00166429	0.000527694
	1.22552	0.192772	0.171081	0.132746	0.0932559	-0.00655938	-0.00166999	0.0018257	-0.00162066	0.000535295
	1.23184	0.18797	0.163376	0.124348	0.0865498	-0.00604207	-0.00157763	0.00183466	-0.0015762	0.000542406
	1.23816	0.180113	0.15391	0.115604	0.0799717	-0.00556645	-0.00149529	0.00184328	-0.00153108	0.000548967
	1.24448	0.169799	0.143327	0.106796	0.0736019	-0.0051315	-0.00142268	0.00185147	-0.00148547	0.000554928
	1.25079	0.15788	0.132234	0.0981365	0.067496	-0.00473596	-0.00135948	0.00185914	-0.00143954	0.000560242
	1.25711	0.145204	0.121114	0.0897753	0.0616896	-0.00437843	-0.00130533	0.00186617	-0.00139352	0.000564876
	1.26343	0.132452	0.110305	0.0818083	0.056203	-0.00405732	-0.00125989	0.00187247	-0.00134759	0.0005688
	1.26974	0.120085	0.100018	0.0742911	0.0510449	-0.003771	-0.00122275	0.00187795	-0.00130198	0.000571997
	1.27606	0.108376	0.0903677	0.0672497	0.0462159	-0.00351776	-0.00119352	0.00188251	-0.00125691	0.000574456
	1.28238	0.0974612	0.081402	0.0606899	0.0417102	-0.00329586	-0.00117177	0.00188604	-0.00121259	0.000576175
	1.2887	0.0873888	0.0731273	0.054604	0.0375185	-0.00310354	-0.00115708	0.00188845	-0.00116926	0.000577159
	1.29501	0.0781529	0.0655245	0.0489756	0.0336285	-0.00293904	-0.00114899	0.00188967	-0.00112713	0.000577425
	1.30133	0.0697184	0.0585607	0.0437833	0.0300264	-0.00280062	-0.00114705	0.00188959	-0.00108642	0.000576993
	1.30765	0.0620358	0.0521957	0.0390029	0.0266975	-0.00268657	-0.00115077	0.00188816	-0.00104733	0.000575894
	1.31396	0.0550494	0.0463867	0.0346091	0.0236268	-0.00259519	-0.00115969	0.0018853	-0.00101008	0.000574166
	1.32028	0.0487026	0.0410909	0.0305764	0.0207994	-0.00252483	-0.00117331	0.00188094	-0.000974835	0.000571852
	1.3266	0.0429408	0.0362673	0.02688	0.0182005	-0.00247386	-0.00119115	0.00187503	-0.000941787	0.000569004
	1.33292	0.0377126	0.0318769	0.0234961	0.015816	-0.00244071	-0.0012127	0.00186755	-0.000911093	0.000565679
	1.33923	0.0329704	0.0278834	0.0204021	0.0136322	-0.00242383	-0.00123747	0.00185844	-0.000882901	0.000561939
	1.34555	0.0286709	0.0242536	0.0175768	0.0116361	-0.00242171	-0.00126497	0.00184769	-0.000857338	0.000557854
	1.35187	0.0247743	0.0209566	0.0150002	0.00981536	-0.00243289	-0.0012947	0.0018353	-0.000834514	0.000553496
	1.35818	0.021245	0.0179647	0.0126539	0.00815835	-0.00245594	-0.00132618	0.00182126	-0.000814517	0.000548941
	1.3645	0.0180505	0.0152521	0.0105208	0.00665404	-0.00248947	-0.00135894	0.00180559	-0.000797416	0.000544269
	1.37082	0.0151616	0.0127958	0.00858495	0.00529211	-0.00253214	-0.00139252	0.00178832	-0.000783257	0.000539563
	1.37714	0.012552	0.0105746	0.00683165	0.0040628	-0.00258263	-0.00142646	0.0017695	-0.000772063	0.000534906
	1.38345	0.0101977	0.0085693	0.00524733	0.00295698	-0.00263967	-0.00146034	0.00174916	-0.000763837	0.000530382
	1.38977	0.00807727	0.00676234	0.00381944	0.00196604	-0.00270203	-0.00149375	0.00172737	-0.000758557	0.000526076
	1.39609	0.00617117	0.0051378	0.00253635	0.00108188	-0.00276852	-0.00152631	0.0017042	-0.00075618	0.000522069
	1.4024	0.00446174	0.00368117	0.00138731	0.000296915	-0.00283799	-0.00155766	0.00167975	-0.000756641	0.000518442
	1.40872	0.00293296	0.00237914	0.00036237	-0.000396041	-0.00290934	-0.00158747	0.00165408	-0.000759854	0.000515271
	1.41504	0.00157025	0.0012196	-0.000547712	-0.00100375	-0.00298152	-0.00161544	0.00162731	-0.000765712	0.000512627
	1.42136	0.000360323	0.000191403	-0.00135152	-0.00153258	-0.00305352	-0.00164131	0.00159954	-0.000774092	0.000510577
	1.42767	-0.000708947	-0.00071566	-0.00205705	-0.0019886	-0.00312442	-0.00166486	0.00157087	-0.000784849	0.000509179
	1.43399	-0.00164866	-0.00151099	-0.00267175	-0.00237751	-0.00319331	-0.00168587	0.00154143	-0.000797825	0.000508486
	1.44031	-0.002469	-0.00220326	-0.00320259	-0.00270476	-0.00325939	-0.0017042	0.00151132	-0.000812848	0.000508541
	1.44662	-0.00317935	-0.0028005	-0.00365611	-0.00297551	-0.00332189	-0.00171971	0.00148066	-0.000829732	0.000509377
	1.45294	-0.00378835	-0.00331014	-0.00403843	-0.00319468	-0.00338014	-0.00173232	0.00144958	-0.00084828	0.000511019
	1.45926	-0.00430403	-0.0037391	-0.00435535	-0.00336695	-0.00343354	-0.00174198	0.00141818	-0.000868288	0.000513481
	1.46558	-0.00473382	-0.00409384	-0.00461231	-0.00349682	-0.00348154	-0.00174866	0.00138659	-0.000889543	0.000516767
	1.47189	-0.00508467	-0.00438041	-0.0048145	-0.00358856	-0.00352371	-0.00175238	0.00135492	-0.00091183	0.000520868
	1.47821	-0.00536307	-0.00460449	-0.00496682	-0.00364627	-0.00355969	-0.00175317	0.00132327	-0.000934928	0.000525769
	1.48453	-0.00557513	-0.00477142	-0.00507393	-0.00367387	-0.00358919	-0.0017511	0.00129176	-0.000958618	0.000531441
	1.49084	-0.00572658	-0.00488628	-0.00514031	-0.0036751	-0.00361203	-0.00174627	0.00126049	-0.00098268	0.000537847
	1.49716	-0.00582288	-0.00495385	-0.0051702	-0.00365356	-0.0036281	-0.0017388	0.00122955	-0.0010069	0.00054494
	1.50348	-0.00586918	-0.00497871	-0.00516768	-0.00361267	-0.00363737	-0.00172882	0.00119903	-0.00103106	0.000552665
	1.5098	-0.00587041	-0.0049652	-0.00513665	-0.00355568	-0.00363991	-0.00171649	0.00116902	-0.00105496	0.000560958
	1.51611	-0.00583126	-0.00491749	-0.00508086	-0.00348571	-0.00363585	-0.00170198	0.00113959	-0.0010784	0.00056975
	1.52243	-0.00575624	-0.00483957	-0.0050039	-0.0034057	-0.0036254	-0.00168547	0.00111082	-0.00110119	0.000578964
	1.52875	-0.00564967	-0.00473526	-0.00490921	-0.00331844	-0.00360884	-0.00166715	0.00108276	-0.00112316	0.000588521
	1.53506	-0.00551573	-0.00460824	-0.00480009	-0.00322652	-0.00358651	-0.00164722	0.00105548	-0.00114414	0.000598335
	1.54138	-0.00535841	-0.00446204	-0.00467969	-0.00313241	-0.0035588	-0.0016259	0.00102902	-0.00116397	0.00060832
	1.5477	-0.00518159	-0.00430006	-0.004551	-0.00303835	-0.00352617	-0.00160337	0.00100342	-0.00118251	0.000618387
	1.55402	-0.00498899	-0.00412554	-0.00441688	-0.00294646	-0.00348908	-0.00157984	0.000978724	-0.00119964	0.000628446
	1.56033	-0.00478421	-0.00394161	-0.00428004	-0.00285861	-0.00344806	-0.00155553	0.000954953	-0.00121524	0.00063841
	1.56665	-0.0045707	-0.00375125	-0.004143	-0.00277652	-0.00340364	-0.00153062	0.00093213	-0.00122923	0.000648191
	1.57297	-0.00435177	-0.00355728	-0.00400815	-0.00270172	-0.00335637	-0.00150531	0.000910268	-0.00124152	0.000657704
	1.57928	-0.0041306	-0.0033624	-0.00387767	-0.00263553	-0.00330682	-0.00147978	0.000889375	-0.00125204	0.000666867
	1.5856	-0.00391019	-0.00316914	-0.00375358	-0.00257907	-0.00325555	-0.00145422	0.00086945	-0.00126076	0.000675602
	1.59192	-0.00369341	-0.00297986	-0.00363773	-0.00253327	-0.00320309	-0.00142879	0.000850489	-0.00126763	0.000683837
	1.59824	-0.00348294	-0.00279676	-0.00353173	-0.00249886	-0.00315	-0.00140364	0.00083248	-0.00127264	0.000691503
	1.60455	-0.00328128	-0.00262186	-0.00343704	-0.00247637	-0.00309678	-0.00137893	0.000815406	-0.00127579	0.000698538
	1.61087	-0.00309075	-0.00245698	-0.00335488	-0.00246615	-0.00304393	-0.00135477	0.000799244	-0.00127709	0.000704885
	1.61719	-0.00291343	-0.00230375	-0.00328627	-0.00246835	-0.0029919	-0.0013313	0.000783968	-0.00127658	0.000710494
	1.6235	-0.00275123	-0.00216359	-0.00323201	-0.00248296	-0.00294111	-0.00130861	0.000769544	-0.00127429	0.000715321
	1.62982	-0.0026058	-0.00203771	-0.00319272	-0.00250977	-0.00289195	-0.00128681	0.000755938	-0.00127027	0.000719331
	1.63614	-0.00247855	-0.0019271	-0.00316876	-0.00254844	-0.00284477	-0.00126597	0.000743109	-0.00126461	0.000722494
	1.64246	-0.00237066	-0.00183254	-0.0031603	-0.00259846	-0.00279987	-0.00124615	0.000731012	-0.00125737	0.000724787
	1.64877	-0.00228303	-0.00175455	-0.00316733	-0.00265918	-0.0027575	-0.00122741	0.000719601	-0.00124865	0.000726194
	1.65509	-0.00221631	-0.00169346	-0.0031896	-0.00272984	-0.00271787	-0.00120978	0.000708827	-0.00123854	0.000726709
	1.66141	-0.00217089	-0.00164937	-0.00322669	-0.00280957	-0.00268116	-0.0011933	0.000698637	-0.00122716	0.000726329
	1.66772	-0.00214689	-0.00162215	-0.00327799	-0.00289737	-0.00264748	-0.00117797	0.000688978	-0.00121463	0.00072506
	1.67404	-0.00214417	-0.00161147	-0.00334274	-0.0029922	-0.00261692	-0.00116379	0.000679793	-0.00120106	0.000722915
	1.68036	-0.00216232	-0.00161677	-0.00342	-0.00309293	-0.0025895	-0.00115075	0.000671026	-0.00118659	0.000719914
	1.68668	-0.00220069	-0.00163733	-0.0035087	-0.00319839	-0.00256523	-0.00113882	0.000662619	-0.00117136	0.000716082
	1.69299	-0.0022584	-0.00167224	-0.00360765	-0.00330736	-0.00254405	-0.00112798	0.000654516	-0.0011555	0.000711452
	1.69931	-0.00233431	-0.00172041	-0.00371554	-0.00341861	-0.00252588	-0.00111818	0.000646658	-0.00113915	0.000706062
	1.70563	-0.00242712	-0.00178061	-0.00383098	-0.0035309	-0.00251059	-0.00110935	0.000638988	-0.00112247	0.000699956
	1.71194	-0.00253529	-0.00185151	-0.00395252	-0.003643	-0.00249804	-0.00110145	0.000631451	-0.00110559	0.000693183
	1.71826	-0.00265716	-0.00193162	-0.00407863	-0.0037537	-0.00248801	-0.00109439	0.000623992	-0.00108867	0.000685799
	1.72458	-0.0027909	-0.00201939	-0.00420776	-0.00386182	-0.00248031	-0.00108809	0.000616559	-0.00107184	0.000677863
	1.7309	-0.00293455	-0.00211322	-0.00433837	-0.00396624	-0.00247468	-0.00108248	0.000609102	-0.00105524	0.000669438
	1.73721	-0.00308609	-0.00221143	-0.00446889	-0.00406589	-0.00247085	-0.00107746	0.000601573	-0.00103902	0.000660593
	1.74353	-0.00324342	-0.00231234	-0.0045978	-0.00415978	-0.00246854	-0.00107294	0.000593929	-0.00102331	0.000651398
	1.74985	-0.00340439	-0.00241427	-0.00472359	-0.00424698	-0.00246742	-0.00106882	0.00058613	-0.00100824	0.000641927
	1.75616	-0.00356685	-0.00251555	-0.00484485	-0.00432669	-0.00246718	-0.00106499	0.000578139	-0.000993921	0.000632256
	1.76248	-0.00372867	-0.00261457	-0.00496021	-0.00439818	-0.00246748	-0.00106136	0.000569924	-0.000980472	0.000622461
	1.7688	-0.00388776	-0.00270977	-0.00506841	-0.00446083	-0.00246799	-0.00105783	0.00056146	-0.000967997	0.00061262
	1.77512	-0.00404208	-0.00279966	-0.00516828	-0.00451414	-0.00246835	-0.00105429	0.000552724	-0.000956589	0.000602811
	1.78143	-0.00418971	-0.00288287	-0.00525878	-0.00455774	-0.00246822	-0.00105065	0.0005437	-0.000946329	0.000593111
	1.78775	-0.0043288	-0.00295812	-0.00533898	-0.00459137	-0.00246727	-0.00104681	0.000534379	-0.00093729	0.000583594
	1.79407	-0.00445767	-0.00302428	-0.0054081	-0.0046149	-0.00246515	-0.00104269	0.000524754	-0.000929527	0.000574332
	1.80038	-0.00457476	-0.00308034	-0.00546551	-0.00462836	-0.00246157	-0.00103819	0.000514829	-0.000923085	0.000565393
	1.8067	-0.00467868	-0.00312546	-0.00551073	-0.00463187	-0.00245622	-0.00103326	0.000504609	-0.000917993	0.000556843
	1.81302	-0.00476822	-0.00315894	-0.00554342	-0.00462571	-0.00244882	-0.0010278	0.000494108	-0.000914266	0.000548739
	1.81934	-0.00484233	-0.00318025	-0.00556344	-0.00461029	-0.00243912	-0.00102177	0.000483344	-0.000911905	0.000541134
	1.82565	-0.0049002	-0.00318905	-0.00557079	-0.00458612	-0.00242692	-0.00101511	0.000472343	-0.000910894	0.000534075
	1.83197	-0.00494118	-0.00318515	-0.00556563	-0.00455385	-0.00241201	-0.00100778	0.000461132	-0.000911203	0.000527601
	1.83829	-0.00496486	-0.00316857	-0.00554832	-0.00451425	-0.00239427	-0.000999747	0.000449747	-0.000912789	0.000521742
	1.8446	-0.00497102	-0.00313948	-0.00551935	-0.00446817	-0.00237356	-0.000990982	0.000438225	-0.000915591	0.000516521
	1.85092	-0.00495967	-0.00309826	-0.00547938	-0.00441658	-0.00234984	-0.000981474	0.00042661	-0.00091954	0.000511952
	1.85724	-0.00493101	-0.00304544	-0.00542922	-0.0043605	-0.00232307	-0.000971219	0.000414946	-0.00092455	0.000508041
	1.86356	-0.0048855	-0.00298175	-0.00536983	-0.00430104	-0.00229328	-0.000960223	0.000403282	-0.000930527	0.000504784
	1.86987	-0.00482376	-0.00290807	-0.0053023	-0.00423935	-0.00226052	-0.000948499	0.000391668	-0.000937365	0.00050217
	1.87619	-0.00474666	-0.00282544	-0.00522784	-0.0041766	-0.00222491	-0.00093607	0.000380156	-0.00094495	0.000500178
	1.88251	-0.00465524	-0.00273505	-0.00514775	-0.00411401	-0.00218658	-0.000922965	0.000368797	-0.000953163	0.000498781
	1.88882	-0.00455077	-0.00263825	-0.00506344	-0.00405277	-0.00214573	-0.000909221	0.000357644	-0.000961877	0.000497943
	1.89514	-0.00443467	-0.00253649	-0.00497637	-0.00399404	-0.00210256	-0.000894881	0.000346748	-0.000970963	0.000497622
	1.90146	-0.00430855	-0.00243133	-0.00488807	-0.00393897	-0.00205734	-0.000879991	0.000336159	-0.00098029	0.00049777
	1.90778	-0.0041742	-0.00232444	-0.00480008	-0.00388862	-0.00201033	-0.000864605	0.000325927	-0.000989728	0.000498335
	1.91409	-0.00403351	-0.00221753	-0.00471394	-0.003844	-0.00196184	-0.000848776	0.000316096	-0.000999146	0.000499258
	1.92041	-0.00388854	-0.00211238	-0.00463118	-0.003806	-0.00191218	-0.000832564	0.000306709	-0.00100842	0.000500479
	1.92673	-0.00374144	-0.00201076	-0.00455328	-0.00377542	-0.00186169	-0.000816026	0.000297807	-0.00101742	0.000501936
	1.93304	-0.00359442	-0.00191447	-0.00448166	-0.00375294	-0.00181071	-0.000799224	0.000289424	-0.00102605	0.000503565
	1.93936	-0.00344976	-0.00182525	-0.00441763	-0.00373911	-0.00175957	-0.000782216	0.000281593	-0.00103418	0.000505301
	1.94568	-0.00330977	-0.00174478	-0.0043624	-0.00373433	-0.00170861	-0.000765064	0.000274342	-0.00104173	0.00050708
	1.952	-0.00317673	-0.00167465	-0.00431703	-0.00373886	-0.00165817	-0.000747825	0.000267692	-0.0010486	0.000508839
	1.95831	-0.0030529	-0.00161632	-0.00428244	-0.00375283	-0.00160856	-0.000730555	0.000261662	-0.00105471	0.00051052
	1.96463	-0.00294043	-0.00157111	-0.00425938	-0.00377622	-0.0015601	-0.00071331	0.000256266	-0.00106	0.000512065
	1.97095	-0.00284138	-0.00154013	-0.00424841	-0.00380885	-0.00151306	-0.00069614	0.000251512	-0.00106441	0.00051342
	1.97726	-0.00275762	-0.00152434	-0.0042499	-0.00385041	-0.00146771	-0.000679095	0.000247406	-0.00106789	0.000514537
	1.98358	-0.00269088	-0.00152444	-0.00426403	-0.00390049	-0.0014243	-0.00066222	0.000243945	-0.00107041	0.000515371
	1.9899	-0.00264261	-0.00154089	-0.00429079	-0.00395852	-0.00138304	-0.000645558	0.000241125	-0.00107196	0.000515885
	1.99622	-0.00261404	-0.00157392	-0.00432997	-0.00402384	-0.00134411	-0.000629146	0.000238938	-0.00107251	0.000516045
	2.00253	-0.00260609	-0.0016235	-0.00438118	-0.00409572	-0.00130769	-0.00061302	0.000237371	-0.00107208	0.000515824
	2.00885	-0.0026194	-0.00168934	-0.00444383	-0.00417331	-0.0012739	-0.00059721	0.000236405	-0.00107067	0.000515201
	2.01517	-0.00265426	-0.0017709	-0.00451721	-0.00425572	-0.00124285	-0.000581746	0.000236023	-0.00106831	0.00051416
	2.02148	-0.00271064	-0.0018674	-0.00460043	-0.00434202	-0.00121461	-0.00056665	0.000236198	-0.00106503	0.000512694
	2.0278	-0.00278819	-0.00197783	-0.00469249	-0.0044312	-0.00118923	-0.000551943	0.000236907	-0.00106087	0.000510799
	2.03412	-0.00288622	-0.002101	-0.00479226	-0.00452229	-0.00116675	-0.000537644	0.000238119	-0.00105588	0.000508478
	2.04044	-0.00300372	-0.00223552	-0.00489855	-0.00461427	-0.00114715	-0.000523766	0.000239805	-0.00105012	0.00050574
	2.04675	-0.00313941	-0.00237984	-0.00501008	-0.00470614	-0.00113041	-0.000510322	0.000241929	-0.00104365	0.000502601
	2.05307	-0.00329172	-0.00253231	-0.00512553	-0.00479692	-0.00111648	-0.00049732	0.000244459	-0.00103654	0.00049908
	2.05939	-0.00345888	-0.00269119	-0.00524356	-0.00488567	-0.0011053	-0.000484768	0.000247358	-0.00102886	0.000495201
	2.0657	-0.0036389	-0.00285464	-0.00536282	-0.00497148	-0.00109678	-0.000472671	0.000250588	-0.0010207	0.000490993
	2.07202	-0.00382965	-0.00302085	-0.00548198	-0.00505347	-0.00109081	-0.000461033	0.000254112	-0.00101213	0.000486491
	2.07834	-0.00402887	-0.00318795	-0.00559972	-0.00513086	-0.00108727	-0.000449856	0.000257892	-0.00100324	0.000481732
	2.08466	-0.00423425	-0.00335414	-0.00571478	-0.00520288	-0.00108602	-0.000439142	0.000261887	-0.00099411	0.000476755
	2.09097	-0.00444343	-0.00351764	-0.00582595	-0.00526886	-0.00108693	-0.000428891	0.000266059	-0.000984833	0.000471605
	2.09729	-0.00465408	-0.00367676	-0.00593209	-0.00532819	-0.00108983	-0.000419104	0.000270369	-0.000975493	0.000466328
	2.10361	-0.00486387	-0.0038299	-0.00603213	-0.00538034	-0.00109455	-0.000409783	0.000274777	-0.000966177	0.00046097
	2.10992	-0.0050706	-0.00397555	-0.00612511	-0.00542484	-0.00110093	-0.000400928	0.000279244	-0.000956969	0.000455582
	2.11624	-0.00527212	-0.00411234	-0.00621013	-0.00546131	-0.00110877	-0.000392541	0.000283732	-0.000947955	0.000450214
	2.12256	-0.00546644	-0.00423902	-0.00628639	-0.00548943	-0.00111791	-0.000384627	0.000288203	-0.000939216	0.000444915
	2.12888	-0.00565169	-0.00435446	-0.00635321	-0.00550897	-0.00112814	-0.000377188	0.000292619	-0.000930829	0.000439736
	2.13519	-0.00582616	-0.0044577	-0.00640999	-0.00551977	-0.00113928	-0.000370232	0.000296943	-0.000922872	0.000434727
	2.14151	-0.00598833	-0.00454789	-0.00645623	-0.00552174	-0.00115114	-0.000363765	0.00030114	-0.000915414	0.000429935
	2.14783	-0.00613683	-0.00462436	-0.00649154	-0.00551487	-0.00116353	-0.000357798	0.000305173	-0.000908524	0.000425409
	2.15414	-0.00627047	-0.00468654	-0.00651563	-0.00549921	-0.00117627	-0.000352342	0.000309008	-0.000902265	0.000421191
	2.16046	-0.00638827	-0.00473402	-0.00652829	-0.00547488	-0.00118917	-0.000347411	0.000312612	-0.000896692	0.000417323
	2.16678	-0.00648938	-0.00476652	-0.00652942	-0.00544209	-0.00120207	-0.000343022	0.000315952	-0.000891857	0.000413845
	2.1731	-0.00657318	-0.0047839	-0.006519	-0.00540108	-0.00121479	-0.000339192	0.000318996	-0.000887806	0.00041079
	2.17941	-0.00663917	-0.00478613	-0.00649712	-0.00535217	-0.00122717	-0.000335943	0.000321714	-0.000884578	0.00040819
	2.18573	-0.00668706	-0.00477331	-0.00646395	-0.00529574	-0.00123906	-0.000333297	0.000324076	-0.000882203	0.00040607
	2.19205	-0.0067167	-0.00474565	-0.00641972	-0.00523222	-0.00125033	-0.000331277	0.000326054	-0.000880707	0.000404451
	2.19836	-0.00672808	-0.00470348	-0.00636477	-0.00516211	-0.00126084	-0.000329911	0.000327622	-0.000880107	0.00040335
	2.20468	-0.00672138	-0.00464722	-0.00629951	-0.00508593	-0.00127049	-0.000329226	0.000328753	-0.000880411	0.000402777
	2.211	-0.00669687	-0.0045774	-0.00622442	-0.00500427	-0.00127918	-0.000329249	0.000329424	-0.00088162	0.000402736
	2.21732	-0.00665498	-0.00449464	-0.00614005	-0.00491778	-0.00128682	-0.000330009	0.000329611	-0.000883728	0.000403226
	2.22363	-0.00659628	-0.00439964	-0.00604702	-0.0048271	-0.00129336	-0.000331534	0.000329295	-0.000886719	0.000404241
	2.22995	-0.00652143	-0.0042932	-0.00594601	-0.00473294	-0.00129875	-0.000333853	0.000328456	-0.000890568	0.000405766
	2.23627	-0.00643122	-0.00417619	-0.00583776	-0.00463604	-0.00130295	-0.000336992	0.000327077	-0.000895245	0.000407781
	2.24258	-0.00632654	-0.00404954	-0.00572307	-0.00453715	-0.00130596	-0.000340976	0.000325142	-0.000900707	0.000410262
	2.2489	-0.00620839	-0.00391428	-0.00560278	-0.00443705	-0.00130779	-0.000345826	0.000322638	-0.000906908	0.000413178
	2.25522	-0.00607786	-0.00377146	-0.00547778	-0.00433653	-0.00130848	-0.000351562	0.000319555	-0.000913791	0.00041649
	2.26154	-0.00593611	-0.0036222	-0.005349	-0.00423638	-0.00130806	-0.000358198	0.000315883	-0.000921294	0.000420156
	2.26785	-0.00578439	-0.00346768	-0.00521739	-0.0041374	-0.00130661	-0.000365744	0.000311616	-0.000929346	0.000424129
	2.27417	-0.00562402	-0.00330909	-0.00508393	-0.00404036	-0.00130421	-0.000374206	0.000306751	-0.000937871	0.000428358
	2.28049	-0.00545638	-0.00314768	-0.00494963	-0.00394604	-0.00130096	-0.000383581	0.000301286	-0.00094679	0.000432785
	2.2868	-0.00528289	-0.00298469	-0.00481548	-0.00385518	-0.00129697	-0.000393862	0.000295223	-0.000956017	0.000437351
	2.29312	-0.00510503	-0.00282141	-0.0046825	-0.00376849	-0.00129237	-0.000405035	0.000288567	-0.000965463	0.000441993
	2.29944	-0.00492428	-0.00265908	-0.00455167	-0.00368662	-0.0012873	-0.000417076	0.000281325	-0.000975036	0.000446647
	2.30576	-0.00474216	-0.00249897	-0.00442399	-0.0036102	-0.0012819	-0.000429955	0.000273507	-0.000984644	0.000451247
	2.31207	-0.00456019	-0.0023423	-0.00430038	-0.00353979	-0.00127632	-0.000443636	0.000265127	-0.000994195	0.000455724
	2.31839	-0.00437986	-0.00219027	-0.00418175	-0.00347586	-0.00127072	-0.000458071	0.000256199	-0.0010036	0.000460013
	2.32471	-0.00420264	-0.00204402	-0.00406895	-0.00341886	-0.00126524	-0.000473206	0.000246744	-0.00101276	0.000464047
	2.33102	-0.00402997	-0.00190464	-0.00396278	-0.00336909	-0.00126005	-0.000488981	0.000236783	-0.00102159	0.00046776
	2.33734	-0.00386321	-0.00177312	-0.00386396	-0.00332684	-0.00125528	-0.000505324	0.000226341	-0.00103002	0.000471091
	2.34366	-0.00370368	-0.0016504	-0.00377311	-0.00329225	-0.00125108	-0.000522161	0.000215445	-0.00103796	0.00047398
	2.34998	-0.00355257	-0.00153727	-0.00369078	-0.00326541	-0.00124757	-0.000539407	0.000204124	-0.00104534	0.000476373
	2.35629	-0.00341099	-0.00143446	-0.00361744	-0.00324629	-0.00124488	-0.000556974	0.000192412	-0.0010521	0.000478219
	2.36261	-0.00327994	-0.00134255	-0.00355341	-0.00323478	-0.00124311	-0.000574767	0.000180343	-0.00105819	0.000479472
	2.36893	-0.00316027	-0.001262	-0.00349895	-0.00323069	-0.00124234	-0.000592688	0.000167954	-0.00106355	0.000480095
	2.37524	-0.00305271	-0.00119314	-0.00345417	-0.00323371	-0.00124265	-0.000610635	0.000155282	-0.00106816	0.000480054
	2.38156	-0.00295781	-0.00113615	-0.0034191	-0.00324348	-0.00124409	-0.000628503	0.000142369	-0.00107197	0.000479325
	2.38788	-0.002876	-0.00109108	-0.00339364	-0.00325956	-0.00124669	-0.000646186	0.000129255	-0.00107499	0.00047789
	2.3942	-0.00280753	-0.00105785	-0.00337758	-0.0032814	-0.00125048	-0.000663576	0.000115984	-0.00107719	0.000475739
	2.40051	-0.00275249	-0.00103621	-0.00337061	-0.00330845	-0.00125544	-0.000680568	0.000102598	-0.00107859	0.00047287
	2.40683	-0.00271081	-0.00102582	-0.00337233	-0.00334005	-0.00126157	-0.000697057	8.9141e-05	-0.00107919	0.000469289
	2.41315	-0.00268228	-0.0010262	-0.00338223	-0.00337553	-0.00126881	-0.000712939	7.5658e-05	-0.00107902	0.000465012
	2.41946	-0.00266652	-0.00103673	-0.00339974	-0.0034142	-0.0012771	-0.000728116	6.2192e-05	-0.00107812	0.000460061
	2.42578	-0.00266302	-0.00105673	-0.0034242	-0.00345531	-0.00128638	-0.000742492	4.8787e-05	-0.00107651	0.000454466
	2.4321	-0.00267114	-0.0010854	-0.0034549	-0.00349813	-0.00129656	-0.000755978	3.5486e-05	-0.00107426	0.000448265
	2.43842	-0.00269012	-0.00112187	-0.00349108	-0.00354192	-0.00130752	-0.000768489	2.2331e-05	-0.00107141	0.000441503
	2.44473	-0.0027191	-0.00116521	-0.00353193	-0.00358595	-0.00131915	-0.000779948	9.364e-06	-0.00106802	0.000434233
	2.45105	-0.00275714	-0.00121444	-0.00357665	-0.00362951	-0.00133133	-0.000790284	-3.376e-06	-0.00106417	0.000426512
	2.45737	-0.00280322	-0.00126855	-0.00362438	-0.00367194	-0.00134391	-0.000799436	-1.5852e-05	-0.00105993	0.000418403
	2.46368	-0.00285627	-0.00132652	-0.00367431	-0.00371258	-0.00135676	-0.000807347	-2.8026e-05	-0.00105537	0.000409973
	2.47	-0.00291519	-0.00138732	-0.00372561	-0.00375084	-0.00136971	-0.000813973	-3.9865e-05	-0.00105056	0.000401295
	2.47632	-0.00297885	-0.00144992	-0.00377747	-0.00378617	-0.00138262	-0.000819276	-5.1335e-05	-0.00104559	0.000392442
	2.48264	-0.00304612	-0.00151333	-0.00382914	-0.00381808	-0.00139533	-0.000823227	-6.2408e-05	-0.00104054	0.000383492
	2.48895	-0.00311588	-0.0015766	-0.00387987	-0.00384614	-0.00140768	-0.000825809	-7.3054e-05	-0.00103548	0.00037452
	2.49527	-0.00318703	-0.0016388	-0.00392899	-0.00386997	-0.00141952	-0.00082701	-8.3248e-05	-0.00103049	0.000365607
	2.50159	-0.00325851	-0.00169909	-0.00397586	-0.00388926	-0.00143069	-0.000826831	-9.2968e-05	-0.00102564	0.000356828
	2.5079	-0.0033293	-0.00175665	-0.00401991	-0.00390377	-0.00144104	-0.00082528	-0.000102192	-0.00102101	0.00034826
	2.51422	-0.00339845	-0.00181077	-0.00406062	-0.00391332	-0.00145044	-0.000822373	-0.000110902	-0.00101666	0.000339977
	2.52054	-0.00346505	-0.00186079	-0.00409756	-0.00391778	-0.00145874	-0.000818138	-0.000119081	-0.00101266	0.000332047
	2.52686	-0.00352828	-0.00190611	-0.00413032	-0.00391711	-0.00146581	-0.000812608	-0.000126717	-0.00100906	0.000324539
	2.53317	-0.00358739	-0.00194625	-0.0041586	-0.00391129	-0.00147156	-0.000805826	-0.000133798	-0.00100591	0.000317514
	2.53949	-0.0036417	-0.00198077	-0.00418214	-0.00390039	-0.00147585	-0.000797842	-0.000140316	-0.00100326	0.000311028
	2.54581	-0.00369062	-0.00200932	-0.00420075	-0.00388451	-0.00147862	-0.000788715	-0.000146264	-0.00100115	0.000305134
	2.55212	-0.00373363	-0.00203163	-0.00421431	-0.00386383	-0.00147976	-0.000778508	-0.000151637	-0.000999619	0.000299875
	2.55844	-0.0037703	-0.00204752	-0.00422275	-0.00383855	-0.00147923	-0.000767293	-0.000156435	-0.000998682	0.00029529
	2.56476	-0.0038003	-0.00205686	-0.00422606	-0.00380891	-0.00147696	-0.000755146	-0.000160657	-0.000998362	0.000291411
	2.57108	-0.00382334	-0.00205961	-0.00422431	-0.00377521	-0.00147292	-0.000742151	-0.000164307	-0.000998671	0.000288263
	2.57739	-0.00383924	-0.00205578	-0.00421759	-0.00373778	-0.00146708	-0.000728393	-0.000167389	-0.000999613	0.000285863
	2.58371	-0.0038479	-0.00204545	-0.00420605	-0.00369696	-0.00145945	-0.000713965	-0.00016991	-0.00100119	0.000284222
	2.59003	-0.00384926	-0.00202879	-0.00418989	-0.00365313	-0.00145002	-0.00069896	-0.000171879	-0.00100338	0.000283342
	2.59634	-0.00384336	-0.00200598	-0.00416937	-0.00360671	-0.00143883	-0.000683478	-0.000173308	-0.00100618	0.000283221
	2.60266	-0.00383031	-0.00197729	-0.00414474	-0.00355811	-0.00142591	-0.000667617	-0.000174211	-0.00100957	0.000283847
	2.60898	-0.00381028	-0.00194303	-0.00411633	-0.00350777	-0.00141132	-0.00065148	-0.000174602	-0.00101351	0.000285204
	2.6153	-0.00378347	-0.00190354	-0.00408449	-0.00345613	-0.00139514	-0.000635169	-0.0001745	-0.00101797	0.000287268
	2.62161	-0.00375019	-0.00185924	-0.00404959	-0.00340364	-0.00137743	-0.000618786	-0.000173924	-0.0010229	0.00029001
	2.62793	-0.00371077	-0.00181053	-0.00401202	-0.00335077	-0.00135831	-0.000602434	-0.000172896	-0.00102827	0.000293394
	2.63425	-0.00366561	-0.0017579	-0.00397221	-0.00329795	-0.00133788	-0.000586215	-0.00017144	-0.00103403	0.000297382
	2.64056	-0.00361512	-0.00170184	-0.00393058	-0.00324564	-0.00131626	-0.000570227	-0.000169581	-0.00104011	0.000301929
	2.64688	-0.0035598	-0.00164287	-0.00388758	-0.00319428	-0.00129359	-0.000554567	-0.000167348	-0.00104646	0.000306985
	2.6532	-0.00350016	-0.00158154	-0.00384366	-0.00314428	-0.00127	-0.000539329	-0.00016477	-0.00105302	0.000312498
	2.65952	-0.00343675	-0.0015184	-0.00379928	-0.00309606	-0.00124564	-0.000524602	-0.000161879	-0.00105972	0.000318413
	2.66583	-0.00337016	-0.00145402	-0.00375489	-0.00305001	-0.00122068	-0.000510472	-0.000158707	-0.00106649	0.000324672
	2.67215	-0.003301	-0.00138898	-0.00371096	-0.00300648	-0.00119526	-0.000497019	-0.000155291	-0.00107328	0.000331213
	2.67847	-0.00322989	-0.00132387	-0.00366793	-0.00296581	-0.00116956	-0.000484318	-0.000151667	-0.00108	0.000337975
	2.68478	-0.00315749	-0.00125927	-0.00362623	-0.00292832	-0.00114375	-0.000472436	-0.000147872	-0.00108659	0.000344895
	2.6911	-0.00308445	-0.00119575	-0.00358628	-0.00289427	-0.00111798	-0.000461436	-0.000143948	-0.00109298	0.000351909
	2.69742	-0.00301144	-0.00113388	-0.0035485	-0.00286391	-0.00109242	-0.000451372	-0.000139934	-0.0010991	0.000358953
	2.70374	-0.00293914	-0.0010742	-0.00351324	-0.00283744	-0.00106725	-0.000442291	-0.000135873	-0.00110489	0.000365964
	2.71005	-0.0028682	-0.00101724	-0.00348088	-0.00281502	-0.00104262	-0.000434231	-0.000131808	-0.00111028	0.000372879
	2.71637	-0.00279928	-0.000963501	-0.00345172	-0.00279676	-0.00101868	-0.000427225	-0.000127782	-0.00111521	0.000379637
	2.72269	-0.00273302	-0.000913446	-0.00342607	-0.00278274	-0.000995577	-0.000421294	-0.00012384	-0.00111962	0.00038618
	2.729	-0.00267004	-0.000867506	-0.00340415	-0.00277299	-0.000973456	-0.000416452	-0.000120025	-0.00112346	0.000392449
	2.73532	-0.00261091	-0.00082607	-0.0033862	-0.0027675	-0.000952444	-0.000412704	-0.000116383	-0.00112669	0.000398391
	2.74164	-0.0025562	-0.000789477	-0.00337238	-0.00276621	-0.000932659	-0.000410045	-0.000112957	-0.00112925	0.000403954
	2.74796	-0.0025064	-0.000758019	-0.0033628	-0.002769	-0.000914207	-0.000408463	-0.000109791	-0.0011311	0.000409091
	2.75427	-0.00246199	-0.000731928	-0.00335754	-0.00277573	-0.000897183	-0.000407934	-0.000106927	-0.00113223	0.000413758
	2.76059	-0.00242337	-0.00071138	-0.00335664	-0.0027862	-0.000881667	-0.000408429	-0.000104407	-0.0011326	0.000417915
	2.76691	-0.00239089	-0.000696489	-0.00336007	-0.00280018	-0.000867723	-0.000409907	-0.00010227	-0.00113219	0.000421528
	2.77322	-0.00236482	-0.000687303	-0.00336776	-0.00281739	-0.000855403	-0.000412321	-0.000100554	-0.001131	0.000424565
	2.77954	-0.00234538	-0.000683805	-0.00337958	-0.00283751	-0.000844742	-0.000415614	-9.9295e-05	-0.00112902	0.000427001
	2.78586	-0.00233272	-0.000685911	-0.00339537	-0.0028602	-0.000835758	-0.000419722	-9.8525e-05	-0.00112625	0.000428817
	2.79218	-0.00232689	-0.000693469	-0.00341491	-0.00288508	-0.000828454	-0.000424574	-9.8275e-05	-0.00112272	0.000429998
	2.79849	-0.00232788	-0.000706266	-0.00343794	-0.00291175	-0.000822819	-0.000430091	-9.857e-05	-0.00111842	0.000430535
	2.80481	-0.00233559	-0.000724019	-0.00346417	-0.0029398	-0.000818823	-0.00043619	-9.9434e-05	-0.00111341	0.000430426
	2.81113	-0.00234987	-0.000746391	-0.00349325	-0.00296878	-0.000816423	-0.00044278	-0.000100885	-0.00110771	0.000429672
	2.81744	-0.00237045	-0.000772983	-0.00352481	-0.00299825	-0.000815559	-0.000449766	-0.000102939	-0.00110135	0.000428283
	2.82376	-0.00239701	-0.000803349	-0.00355845	-0.00302776	-0.000816158	-0.000457049	-0.000105605	-0.0010944	0.000426274
	2.83008	-0.00242916	-0.000836994	-0.00359376	-0.00305686	-0.000818132	-0.000464527	-0.00010889	-0.00108691	0.000423663
	2.8364	-0.00246644	-0.000873386	-0.00363028	-0.0030851	-0.000821382	-0.000472095	-0.000112794	-0.00107894	0.000420477
	2.84271	-0.00250833	-0.000911958	-0.00366756	-0.00311207	-0.000825795	-0.000479648	-0.000117313	-0.00107056	0.000416746
	2.84903	-0.00255426	-0.000952122	-0.00370515	-0.00313733	-0.000831249	-0.000487078	-0.000122438	-0.00106184	0.000412508
	2.85535	-0.00260361	-0.000993271	-0.00374258	-0.00316052	-0.000837612	-0.000494279	-0.000128155	-0.00105286	0.000407803
	2.86166	-0.00265572	-0.00103479	-0.00377941	-0.00318126	-0.000844745	-0.000501147	-0.000134445	-0.00104369	0.000402675
	2.86798	-0.00270993	-0.00107607	-0.0038152	-0.00319924	-0.000852501	-0.000507579	-0.000141284	-0.00103442	0.000397175
	2.8743	-0.00276553	-0.00111649	-0.00384952	-0.00321415	-0.000860731	-0.000513479	-0.000148642	-0.00102514	0.000391355
	2.88062	-0.0028218	-0.00115548	-0.00388198	-0.00322575	-0.00086928	-0.000518751	-0.000156487	-0.00101592	0.000385271
	2.88693	-0.00287805	-0.00119246	-0.0039122	-0.00323384	-0.000877995	-0.000523308	-0.000164782	-0.00100686	0.000378979
	2.89325	-0.00293359	-0.0012269	-0.00393986	-0.00323825	-0.000886721	-0.000527069	-0.000173485	-0.000998041	0.00037254
	2.89957	-0.00298772	-0.00125831	-0.00396465	-0.00323888	-0.000895306	-0.00052996	-0.00018255	-0.000989541	0.000366013
	2.90588	-0.00303981	-0.00128623	-0.00398632	-0.00323565	-0.000903604	-0.000531916	-0.000191931	-0.00098144	0.000359459
	2.9122	-0.00308924	-0.00131026	-0.00400465	-0.00322856	-0.000911475	-0.00053288	-0.000201576	-0.000973816	0.000352938
	2.91852	-0.00313545	-0.00133005	-0.00401947	-0.00321764	-0.000918785	-0.000532805	-0.000211433	-0.000966737	0.000346508
	2.92484	-0.0031779	-0.00134531	-0.00403066	-0.00320297	-0.000925411	-0.000531656	-0.000221447	-0.000960272	0.000340226
	2.93115	-0.00321614	-0.00135581	-0.00403815	-0.00318468	-0.000931241	-0.000529406	-0.000231562	-0.000954478	0.000334147
	2.93747	-0.00324975	-0.00136136	-0.00404192	-0.00316296	-0.000936177	-0.000526041	-0.000241722	-0.000949409	0.000328321
	2.94379	-0.00327839	-0.00136188	-0.00404197	-0.00313801	-0.000940133	-0.000521557	-0.000251873	-0.00094511	0.000322796
	2.9501	-0.00330178	-0.0013573	-0.0040384	-0.00311009	-0.000943039	-0.000515961	-0.000261957	-0.000941619	0.000317614
	2.95642	-0.00331972	-0.00134764	-0.00403129	-0.00307949	-0.000944841	-0.000509273	-0.000271921	-0.000938967	0.000312814
	2.96274	-0.00333204	-0.00133299	-0.00402082	-0.00304655	-0.000945502	-0.00050152	-0.000281713	-0.000937174	0.000308427
	2.96906	-0.00333868	-0.00131348	-0.00400717	-0.0030116	-0.000945001	-0.000492741	-0.000291283	-0.000936253	0.000304481
	2.97537	-0.00333963	-0.00128929	-0.00399059	-0.00297502	-0.000943334	-0.000482987	-0.000300582	-0.00093621	0.000300998
	2.98169	-0.00333493	-0.00126068	-0.00397133	-0.00293721	-0.000940516	-0.000472314	-0.000309567	-0.00093704	0.000297992
	2.98801	-0.00332473	-0.00122794	-0.00394969	-0.00289857	-0.000936576	-0.000460788	-0.000318197	-0.00093873	0.000295474
	2.99432	-0.00330919	-0.0011914	-0.003926	-0.00285951	-0.000931562	-0.000448484	-0.000326435	-0.000941262	0.000293445

[truncated: 2 more sheets: Fig. 3c, Fig. 4a-d]
